# Supplementary material for: Transcriptional stress in aging: integrating experimental data and modeling to quantify DNA damage accumulation
Source: Front Mol Biosci. 2025 Sep 8;12:1659589. doi: 10.3389/fmolb.2025.1659589 (PMC12450475; doi:10.3389/fmolb.2025.1659589)
Supplement: Supplementary file 3 [file Table1.xlsx]

## Sheet: Sup Table 1 nasc RNA human fib
id	Gene length (bp)	sample0	sample1	sample2	sample3	Average
ENSG00000267365.2	2444	12.5	4.5	6.5	2.5	6.5
ENSG00000227242.4	36938	14	21	10	11	14
ENSG00000289153.2	34883	36	44	37	34	37.75
ENSG00000262712.1	1949	92.33	71.67	65	53.33	70.5825
ENSG00000230872.2	25163	422.83	331.2	421.83	320.08	373.985
ENSG00000117298.16	128326	3979	2680.5	3275	2570	3126.12
ENSG00000140548.10	80883	3013.83	2098.83	2523.33	1939.67	2393.92
ENSG00000285856.1	4976	8.5	3.5	12	7	7.75
ENSG00000199202.1	137	4	7.5	6.5	6.5	6.125
ENSG00000264099.1	74	6	3	5.5	3	4.375
ENSG00000265798.7	12452	5.33	3.83	7.83	3.33	5.08
ENSG00000101811.15	21130	307	269	273	246	273.75
ENSG00000284180.1	63	572.5	708.5	786.5	460	631.875
ENSG00000270255.1	324	38.5	21.5	23	28	27.75
ENSG00000139880.21	10477	53	45.5	64	55	54.375
ENSG00000178921.14	22874	396.5	380.5	461.5	355	398.375
ENSG00000159200.18	101972	3454.67	3176.33	3615.17	2923.83	3292.5
ENSG00000260371.1	21216	672.19	537.16	620.08	500.24	582.417
ENSG00000253961.1	10090	111.5	101.5	114.5	102	107.375
ENSG00000278486.1	643	7.5	10.5	8.5	12.5	9.75
ENSG00000183535.9	5355	5	2.5	2.5	4.5	3.625
ENSG00000286424.1	4658	25	26	27	17	23.75
ENSG00000182362.14	11410	267.5	209.5	221.5	187.5	221.5
ENSG00000239351.1	803	18.33	15.67	17.67	11.33	15.75
ENSG00000224672.4	869	11	10	12	8	10.25
ENSG00000279443.1	2083	23	18	19	18	19.5
ENSG00000262410.1	642	6	3.5	6.5	8.5	6.125
ENSG00000267005.1	448	6	3	3	1	3.25
ENSG00000109339.24	604619	1792	1659.33	1822.83	1483.5	1689.41
ENSG00000273243.1	473	96	78	67.5	57.5	74.75
ENSG00000131153.9	13876	240.5	165.5	252.5	175.5	208.5
ENSG00000274505.1	283	12	4	15	10	10.25
ENSG00000202184.1	105	2	3.5	1.5	4	2.75
ENSG00000279278.1	8420	181	116	130	91	129.5
ENSG00000280327.1	1656	26.5	21.5	14.5	13.83	19.0825
ENSG00000115159.17	178446	2789	2207.5	2598	2342	2484.12
ENSG00000100413.17	18808	1812	1410	1608	1244.5	1518.62
ENSG00000255523.1	11675	5	3	8	3	4.75
ENSG00000264116.6	19596	1	1.5	1	1.5	1.25
ENSG00000130822.16	19278	6.5	10	10	3.5	7.5
ENSG00000237714.1	7933	140.5	143.5	126	98	127
ENSG00000285837.1	297820	224	198.5	250.5	181.5	213.625
ENSG00000252827.1	287	13.67	15	16.33	12	14.25
ENSG00000165175.17	5098	643	662	571	450.5	581.625
ENSG00000143157.12	16913	3974	3307	3612.5	2816	3427.38
ENSG00000248498.5	35311	2516.5	2039.25	2506.83	1958	2255.15
ENSG00000228369.2	1766	55.5	42	67	47.5	53
ENSG00000100403.12	58623	3116	2601	2847.5	2125.5	2672.5
ENSG00000171160.18	18948	173	127.5	139.5	108.5	137.125
ENSG00000277922.1	218	6.08	2.08	2.5	1	2.915
ENSG00000214264.4	2419	2	4.67	3.33	1.5	2.875
ENSG00000126947.13	4154	680	578	503	371.5	533.125
ENSG00000188818.13	63369	105.5	60	50.5	60	69
ENSG00000254821.1	10631	40.33	34.33	41.83	24	35.1225
ENSG00000259922.1	1030	20.5	11	10	15.5	14.25
ENSG00000271758.2	178320	26.83	12.5	23.67	12.5	18.875
ENSG00000266554.2	27949	283.5	240	279.5	189.5	248.125
ENSG00000004799.8	13018	7	13.5	11.5	6.5	9.625
ENSG00000240859.3	5917	26	31	28	18	25.75
ENSG00000009413.17	184688	21661.7	17904.2	20725.1	16304.8	19148.9
ENSG00000175336.10	2290	4	11	5	1.5	5.375
ENSG00000259280.2	21425	80	67	89.5	91	81.875
ENSG00000131828.14	17826	859.5	748	883	725.5	804
ENSG00000183117.20	2059620	18	11.5	16	13	14.625
ENSG00000249458.1	8844	16.5	10.5	9	18.5	13.625
ENSG00000165195.16	16103	1084	933	1096	802	978.75
ENSG00000285404.1	201345	2531.42	1897.5	2361.67	1984.83	2193.85
ENSG00000218189.4	1558	15.5	7.5	12.5	9.5	11.25
ENSG00000070388.12	4495	15	18	7.5	10	12.625
ENSG00000139410.15	15897	113	69.5	93	76.5	88
ENSG00000266642.2	1665	7.5	5	6.33	5	5.9575
ENSG00000234997.3	105980	220	149.5	212.5	132.5	178.625
ENSG00000290149.1	266570	1364.49	1345.49	1692.32	1138.66	1385.24
ENSG00000108590.11	8324	1252.17	1033	1306.5	1052	1160.92
ENSG00000240302.3	297	1	1	1.5	1	1.125
ENSG00000267262.2	14523	210	138.67	203.33	171.83	180.958
ENSG00000169946.14	1213807	6407.25	5143.83	7365	6867.83	6445.98
ENSG00000134962.7	44604	408.5	344	422.5	395	392.5
ENSG00000069345.12	18313	2270	1954	2200	1861	2071.25
ENSG00000151150.22	707193	149	116	176	125	141.5
ENSG00000266929.1	25553	1572.33	1195.92	1412.58	1052.5	1308.33
ENSG00000200701.1	107	3.5	1.5	4	1.5	2.625
ENSG00000289015.1	785	40.1	31.83	26	28.25	31.545
ENSG00000231416.1	329	13.5	12	16	16	14.375
ENSG00000287698.1	6625	5	5.5	5.5	2.5	4.625
ENSG00000120925.16	47654	2090	1472.17	1756.83	1479.5	1699.62
ENSG00000255408.4	211320	12.54	8.13	10.23	7.41	9.5775
ENSG00000197475.11	71808	5	5	4	3	4.25
ENSG00000185306.13	125997	8.5	20	17.17	16.58	15.5625
ENSG00000266853.1	664	2.5	3	5.5	6	4.25
ENSG00000060971.19	34114	944	886.5	1007	821	914.625
ENSG00000084623.12	24321	1923.08	2058.66	2104.25	1483.41	1892.35
ENSG00000272735.2	1024	16	21	22	21	20
ENSG00000268628.2	1648	18	14	18.5	16.5	16.75
ENSG00000074695.6	31443	6800	5907	6381	5021.5	6027.38
ENSG00000011007.13	18612	1524.17	1162.17	1323	1086.83	1274.04
ENSG00000129595.14	276873	755.5	663.83	902.33	642.83	741.123
ENSG00000185532.20	1307536	33864.3	29352.5	39327.5	35358.5	34475.7
ENSG00000279991.1	1798	11	6	10	6.5	8.375
ENSG00000238386.1	63	3	1.5	1.5	1.5	1.875
ENSG00000287397.1	1329	3	4	3	7.5	4.375
ENSG00000118849.10	35598	1379.33	981.67	1252.83	1052.5	1166.58
ENSG00000106397.12	12444	722.5	681.5	722	562.5	672.125
ENSG00000139133.7	7227	111	95.5	94.5	80.5	95.375
ENSG00000114062.22	105324	5051.83	3855.5	4737	4273.83	4479.54
ENSG00000246089.5	3592	97	91.5	96.5	66	87.75
ENSG00000064886.14	42670	9.5	4.5	3	6.5	5.875
ENSG00000110536.14	8032	313.5	288.33	347.67	227.33	294.208
ENSG00000242255.1	156	15.33	4.67	7.33	7.67	8.75
ENSG00000267633.1	2001	111	106.5	118	64	99.875
ENSG00000258731.1	4175	33.5	32	23	18	26.625
ENSG00000286803.1	66047	1772	1350	1585	1349	1514
ENSG00000207421.1	67	17.67	17.67	20	10	16.335
ENSG00000231889.9	115325	5502.83	4105.08	5185.08	4090.67	4720.92
ENSG00000005238.20	12230	542	479	505	325.5	462.875
ENSG00000110876.10	12000	269.5	138	137.5	179	181
ENSG00000114423.23	214092	20254	15563.5	20947	20011	19193.9
ENSG00000240494.2	427	15	19	22.5	18.5	18.75
ENSG00000235121.1	14213	607.32	402.58	546.74	460.74	504.345
ENSG00000157823.17	64040	1342	1015.33	1226.67	983.33	1141.83
ENSG00000262133.1	2192	23.5	12	17.5	13.5	16.625
ENSG00000157330.10	17500	267	246	289	215	254.25
ENSG00000289622.2	37514	2	2	3	2	2.25
ENSG00000276259.1	873	50.67	39	42	35.33	41.75
ENSG00000180332.7	8193	53.5	41	50.5	37	45.5
ENSG00000085760.15	32753	1087	985.5	1184	955.5	1053
ENSG00000163798.14	31941	1042	848	1017.5	847.5	938.75
ENSG00000288924.1	1758	149	106.5	114.5	84	113.5
ENSG00000273141.1	512	3	7	4	2	4
ENSG00000289935.1	450	12.5	9	14.5	15.5	12.875
ENSG00000272750.1	2646	155	158.5	170.17	117	150.167
ENSG00000225526.6	46126	862	614.17	804	543.17	705.835
ENSG00000227788.1	1136	14.5	8.5	5.67	3.83	8.125
ENSG00000127993.16	11709	879.5	748.5	854.5	637.5	780
ENSG00000290723.1	27910	26.25	21.75	24.2	12	21.05
ENSG00000241954.1	1846	33	23.5	50	25	32.875
ENSG00000261839.1	2830	6.33	9.5	9	9.5	8.5825
ENSG00000197046.12	18420	73	42.5	55	51.5	55.5
ENSG00000174485.16	134248	2928.33	2173.33	2635.83	2316.17	2513.42
ENSG00000207190.1	107	1	4.5	1	1.5	2
ENSG00000145730.21	275750	22258	18444	23363	20442.5	21126.9
ENSG00000138166.6	13627	2039	1725	1884	1742	1847.5
ENSG00000138587.6	43594	494	379	438.67	360.5	418.043
ENSG00000277498.1	2162	16	22	18	12	17
ENSG00000170873.19	177690	304	234.5	269	178.5	246.5
ENSG00000173947.14	6414	6	7	16	7	9
ENSG00000239908.3	281	9.5	7	13.5	13	10.75
ENSG00000231074.11	40693	3862.08	2852.75	3385.83	2799.33	3225
ENSG00000111962.8	329961	7450	5583.5	7586	5999	6654.62
ENSG00000257653.1	1130	43.5	36	34	23	34.125
ENSG00000233766.8	197992	155	144	178.5	163	160.125
ENSG00000012171.20	9989	80	63	63.5	56	65.625
ENSG00000139974.17	133203	4348.33	3218	3607.17	3150	3580.88
ENSG00000259513.1	322	18.67	11.67	19	20.67	17.5025
ENSG00000259768.8	163171	3058.5	2547.67	2781	2123	2627.54
ENSG00000284730.2	1005	13	27.5	24.5	11	19
ENSG00000083520.15	29928	3968	3420.5	4027	3115.5	3632.75
ENSG00000256950.2	32662	1266.83	983.25	1147.5	960.5	1089.52
ENSG00000052126.17	246732	8066	6347.5	8030.5	6846.5	7322.62
ENSG00000127663.15	184486	7917	4942.5	5775	4555	5797.38
ENSG00000278255.1	459	16	17	20.5	14	16.875
ENSG00000167565.13	3492	1512.5	1300	1318.5	1072	1300.75
ENSG00000062598.18	66936	1891.5	1426.67	1855	1483.5	1664.17
ENSG00000165914.15	291916	6103	4687.5	6267.5	4809	5466.75
ENSG00000113407.14	27396	5730	5372	5724.83	4807	5408.46
ENSG00000179304.18	17255	16	17	13	13	14.75
ENSG00000261707.1	1533	7	5.5	5	5.5	5.75
ENSG00000189266.13	6624	4923.5	4319	4332	3652	4306.62
ENSG00000232118.2	6321	308.83	240.33	327.5	265.83	285.622
ENSG00000285906.2	32439	1886	1249.83	1533.5	1338.33	1501.91
ENSG00000179388.9	5822	1198.5	1064.83	783.5	910.83	989.415
ENSG00000178732.6	4446	119	97	107	91.5	103.625
ENSG00000218732.1	838	2	3	3.5	2.5	2.75
ENSG00000213252.3	1499	2	3	1.5	4	2.625
ENSG00000231977.2	14891	13	3.5	5	5.5	6.75
ENSG00000270082.1	598	10	7.33	6	6.33	7.415
ENSG00000264201.1	63	3	1.5	1	2	1.875
ENSG00000254231.3	10156	18	20	17.5	21.5	19.25
ENSG00000262408.1	181	5	5	5.5	1	4.125
ENSG00000180881.21	114950	645	497	530.5	472.83	536.332
ENSG00000259107.2	26723	5	1	5.33	3.5	3.7075
ENSG00000274607.1	122	7.5	3.5	7	6	6
ENSG00000163932.16	36709	608	410	491	473	495.5
ENSG00000221923.9	15879	886.83	738.5	838.17	695.5	789.75
ENSG00000186812.13	26104	1888.33	1430.33	1550.17	1227	1523.96
ENSG00000169692.14	14315	383	288	258	254	295.75
ENSG00000110871.15	31156	732	597	680	584.17	648.292
ENSG00000279951.1	1513	9	9	16	20	13.5
ENSG00000092208.19	22689	553	362	432.5	390	434.375
ENSG00000224349.2	1123	15	14.5	18	6.5	13.5
ENSG00000231424.3	503285	260.67	229.33	202	203.5	223.875
ENSG00000251022.6	7952	826	667.5	761	625.33	719.958
ENSG00000197586.13	32383	2144	1415	1641	1471.5	1667.88
ENSG00000267088.1	441	4	7	13	8	8
ENSG00000154832.16	5497	220	202	277	170	217.25
ENSG00000182768.9	10120	573.86	553.49	547.83	443.33	529.627
ENSG00000254016.3	4031	9	3	2	7.5	5.375
ENSG00000199301.1	107	5	7	4.5	6.5	5.75
ENSG00000162819.12	22644	2334	2054	2247.5	1820.5	2114
ENSG00000258457.5	16381	202.5	164.83	167	129	165.833
ENSG00000129472.15	17941	1228.5	1079.5	1095.5	806.5	1052.5
ENSG00000260165.1	176	3	1.5	2.5	1	2
ENSG00000184349.14	294044	6715	5860	8031	6807	6853.25
ENSG00000183891.6	5353	735	636	816.5	561.5	687.25
ENSG00000104872.11	7200	243	239	272.5	203.5	239.5
ENSG00000260404.6	138	27	22	22	19.5	22.625
ENSG00000213366.13	41530	329.5	279.33	332.33	275.33	304.122
ENSG00000229994.1	886	26.5	22.5	31	16.5	24.125
ENSG00000107077.19	454786	8818	6645.5	8730.33	7348	7885.46
ENSG00000234546.5	14281	151.5	102.17	126	105	121.167
ENSG00000227627.5	7992	832	741.5	808	726.5	777
ENSG00000109819.9	149049	10	4	6	5	6.25
ENSG00000266240.1	93	6	3	4	2	3.75
ENSG00000269980.1	343	11	9	12	6.5	9.625
ENSG00000132141.14	53220	1238	1011.5	1379	998	1156.62
ENSG00000134480.16	94515	9633.5	8002	9540.5	7967	8785.75
ENSG00000231128.7	57781	14.67	16.5	20.5	10.5	15.5425
ENSG00000257337.9	41567	3617.83	3664.33	3843.17	2939.83	3516.29
ENSG00000144034.16	8297	358	270	315	249	298
ENSG00000262119.1	1771	21.5	20	23.5	18.5	20.875
ENSG00000099251.15	21653	177.17	140.83	160.33	128.5	151.708
ENSG00000277562.1	676	1	3	2	2	2
ENSG00000214078.13	38926	3127.98	2535.31	2916.14	2639.4	2804.71
ENSG00000286948.1	2220	1	2	1	3.5	1.875
ENSG00000122432.19	61080	1056.91	787.66	912.91	713.67	867.787
ENSG00000289612.1	568	10.5	17.5	11	9	12
ENSG00000280291.1	3089	2.67	1.67	3	1.67	2.2525
ENSG00000250330.1	685	16	22	16.5	14.5	17.25
ENSG00000255587.9	35359	15	17	10	11	13.25
ENSG00000229847.9	71854	5144.83	3666.33	4314.5	3466.5	4148.04
ENSG00000272100.1	391	32.5	28	29	22.5	28
ENSG00000188112.10	50388	1211	1036	1215.5	966	1107.12
ENSG00000137825.11	10159	98	91	122	55	91.5
ENSG00000143429.13	23278	653.75	481.5	567.17	428.83	532.812
ENSG00000244932.2	12852	1203.67	891.33	1053.83	764.83	978.415
ENSG00000104343.21	98814	2339.42	1805	2112.17	1913.17	2042.44
ENSG00000114026.22	38276	1335.33	1130	1330.83	1084.83	1220.25
ENSG00000227536.1	2257	60	19	23	33	33.75
ENSG00000168209.6	2118	2965	2801	1911	1906	2395.75
ENSG00000228064.1	20969	13	10.5	10	6	9.875
ENSG00000283691.1	96	1	2.5	2.33	2	1.9575
ENSG00000273090.1	478	332.5	274.67	315.33	225.5	287
ENSG00000284644.1	104444	17.2	11.37	12.17	18.83	14.8925
ENSG00000140993.11	6922	374.33	314	373.5	244.67	326.625
ENSG00000204710.3	3142	8.5	12	15	9	11.125
ENSG00000279217.1	14574	1	4	2	2	2.25
ENSG00000274544.1	75	47.5	54.17	54.5	42.33	49.625
ENSG00000291200.1	46426	1	3.5	1	2.5	2
ENSG00000229368.1	788	5.33	2.67	4	3	3.75
ENSG00000199237.1	110	2.33	1	2.33	3	2.165
ENSG00000176024.18	21613	363	283	312	244	300.5
ENSG00000141568.21	124950	7321.67	5020.5	5693.42	5079.67	5778.81
ENSG00000243702.3	290	3.67	3	2	2	2.6675
ENSG00000135686.13	19176	2020.5	1778.5	1887	1327	1753.25
ENSG00000251992.1	144	107.5	106.92	82.92	78.42	93.94
ENSG00000262979.1	983	2	2	3	2.33	2.3325
ENSG00000239207.2	979	5.5	5.5	8	5.5	6.125
ENSG00000147403.18	19214	3200.5	4070.5	3924.5	2631.33	3456.71
ENSG00000122565.19	12446	3955.5	3512.5	3827	3015	3577.5
ENSG00000176472.11	10634	195	132	171.5	143	160.375
ENSG00000117859.19	221249	6860.83	5109.66	6131.66	4994.16	5774.08
ENSG00000164520.12	14935	31.25	21.43	33.25	22.08	27.0025
ENSG00000184860.10	22627	4	15	6	6	7.75
ENSG00000264345.2	55149	71	60	68	57.5	64.125
ENSG00000237418.1	155	2	1.33	4.33	2.33	2.4975
ENSG00000286681.1	14615	382	229.5	258	237.5	276.75
ENSG00000264290.1	940	9	2	6.33	4.33	5.415
ENSG00000255084.1	25390	274	151	205.5	192	205.625
ENSG00000170382.12	68569	7	2	6.5	3	4.625
ENSG00000252147.1	101	1	6	5	2	3.5
ENSG00000007952.18	31036	9	7.33	16	5	9.3325
ENSG00000230321.1	1072	3.5	1.83	1.67	2.17	2.2925
ENSG00000181616.10	4052	8	6	8	4	6.5
ENSG00000265386.2	296	1	2.5	4	3.5	2.75
ENSG00000287093.1	17053	1322	983	1154.5	1145	1151.12
ENSG00000271798.1	132	16	12.5	19.5	11.5	14.875
ENSG00000121989.15	86310	27895.5	22655	27837.5	23371	25439.8
ENSG00000124784.9	28245	1409	1086	1283.5	1124.5	1225.75
ENSG00000113658.18	55903	5742.42	4693.5	5221.5	4324.5	4995.48
ENSG00000166888.12	36732	2196.67	2076	2359.67	1884.33	2129.17
ENSG00000271204.1	1998	345.67	263.83	335.17	230.67	293.835
ENSG00000286172.1	141	2	5	6	7	5
ENSG00000162148.11	9812	68.17	36.5	69.67	47.5	55.46
ENSG00000289041.1	1058	9	4	8	4	6.25
ENSG00000239282.8	4506	37.5	29.67	38.5	34.83	35.125
ENSG00000251520.1	1399	29.5	18.5	22.5	13.5	21
ENSG00000159267.17	241611	5708.5	4072	5642	4583	5001.38
ENSG00000228288.9	1624	19	15	15	16	16.25
ENSG00000259941.1	2465	21.5	16.5	18.17	11	16.7925
ENSG00000249863.2	1687	17	18	20	14	17.25
ENSG00000214772.2	92309	364	218.5	246	268	274.125
ENSG00000261076.1	1417	2	3	1	1	1.75
ENSG00000186222.5	1491	184	190	170	138	170.5
ENSG00000278175.6	100594	35	20	36.5	17	27.125
ENSG00000139146.14	46475	209.5	181.5	245.5	147	195.875
ENSG00000164051.14	8293	194	173.83	144	120	157.958
ENSG00000286431.1	3975	119.5	94	112.5	88	103.5
ENSG00000169836.5	133955	4	2.5	6	2	3.625
ENSG00000290835.1	43735	865.67	662.5	811	660.5	749.917
ENSG00000116985.12	31684	59	46	54	48.5	51.875
ENSG00000289123.2	1675	7	4.5	4.5	1.5	4.375
ENSG00000280537.2	95499	677.33	491.33	596.67	544.75	577.52
ENSG00000184307.17	17501	133	106	146.5	61.5	111.75
ENSG00000157557.13	19773	1181	1032.5	1120	996	1082.38
ENSG00000270708.1	303	18	12.5	14.5	18	15.75
ENSG00000225286.1	792	3	2	4.5	1.5	2.75
ENSG00000229846.2	161991	1	1	3.83	2	1.9575
ENSG00000289983.1	7943	3.5	3.5	3	1	2.75
ENSG00000169118.18	190649	4964.67	3890.25	4707.67	3655.67	4304.56
ENSG00000271819.1	107	10	5.5	5	8	7.125
ENSG00000243338.3	295	1	1.5	2.5	1	1.5
ENSG00000248515.2	483031	11	3.5	5.5	6.5	6.625
ENSG00000204947.9	23541	441	292.5	353	267	338.375
ENSG00000158258.16	642213	9	7	19	12	11.75
ENSG00000139144.11	405456	79.5	43	49.5	49.5	55.375
ENSG00000197446.9	13950	23.5	16	7	6	13.125
ENSG00000247081.8	145379	898.33	733.67	930.5	648.92	802.855
ENSG00000218459.1	252	4.5	1.5	3	1	2.5
ENSG00000286503.1	35861	568	480	525.5	376	487.375
ENSG00000115084.15	51683	6775	5363	5690	4991	5704.75
ENSG00000146122.17	112580	2822	2141.5	2875.5	2167.83	2501.71
ENSG00000217930.8	24059	761.33	532.5	573	454.83	580.415
ENSG00000173614.14	42074	762.83	483.67	602.5	478.83	581.958
ENSG00000260192.3	793247	25.83	15.83	26.67	22.33	22.665
ENSG00000166845.15	27313	586	420.5	475.5	431.5	478.375
ENSG00000258256.1	23272	5.5	2.5	6	2	4
ENSG00000074964.17	158177	5551	3819	5083	3983.33	4609.08
ENSG00000182108.11	13578	623	483	555.67	479.5	535.292
ENSG00000286717.1	67520	2	2	2.33	1	1.8325
ENSG00000207961.3	102	3	1	6	1.5	2.875
ENSG00000235351.1	1079	36	23	31	26	29
ENSG00000202260.1	305	47	42	53	40	45.5
ENSG00000205423.12	12679	907	736	801	716	790
ENSG00000236857.3	553	93.5	75	66.5	67.5	75.625
ENSG00000284416.1	80	2.33	2.33	2	1.67	2.0825
ENSG00000227689.1	905	20.5	14.33	21.5	18.5	18.7075
ENSG00000254048.1	1219	9	14.5	19.5	12.5	13.875
ENSG00000207732.1	110	6	4	5	5.5	5.125
ENSG00000168916.16	111895	4708	3605	4813.5	3852.5	4244.75
ENSG00000239614.1	313	9.5	12.5	14	7	10.75
ENSG00000288965.1	1510	2	2.5	2.5	3	2.5
ENSG00000276445.1	584	11	7	8	5	7.75
ENSG00000265872.1	78	3.58	8.67	4.33	3.83	5.1025
ENSG00000243607.3	321	2	2	3.5	4.5	3
ENSG00000287769.1	4323	94.5	94.5	84	79	88
ENSG00000175967.4	17511	27	33	38	29	31.75
ENSG00000226851.1	81435	605	517	659.5	414	548.875
ENSG00000176842.16	3621	381	293	326	227	306.75
ENSG00000259411.1	1078	12	7.5	14	11.5	11.25
ENSG00000250905.1	45093	2.5	3	5	8.83	4.8325
ENSG00000121579.14	29843	9696.5	7970.33	9621.5	7413	8675.33
ENSG00000164403.15	8519	346	374	388	301	352.25
ENSG00000270670.1	1723	14.5	6.5	7	4.5	8.125
ENSG00000117153.16	37521	1773.5	1459.5	1621.5	1276	1532.62
ENSG00000285830.1	3531	154	126	162.5	103	136.375
ENSG00000232998.3	1421	17	13.5	11	10	12.875
ENSG00000198093.11	15806	301.33	238.83	289.42	222.33	262.978
ENSG00000135248.16	22683	64	29	33	41	41.75
ENSG00000269906.1	668	32.5	35.5	37.5	31	34.125
ENSG00000110274.16	98710	3651.75	2786.5	3506.83	2786	3182.77
ENSG00000238923.1	63	4.33	4	4.33	2	3.665
ENSG00000136718.10	5091	606	504	530.5	457.5	524.5
ENSG00000254273.1	379	3.5	3	5	3.5	3.75
ENSG00000166741.8	55750	11894.5	10477.5	13538.5	10563.9	11618.6
ENSG00000243095.1	1164	1.5	1	2	1	1.375
ENSG00000289091.2	3376	126.5	101	134.5	110.5	118.125
ENSG00000065559.15	123002	7451.5	5881.5	7648	6626.83	6901.96
ENSG00000267342.1	3089	84.33	72	88.67	58.33	75.8325
ENSG00000120699.14	27066	1649.5	1398.5	1569	1295.5	1478.12
ENSG00000261770.1	3666	89	62	75.5	50	69.125
ENSG00000224184.7	868988	116	126	123	95	115
ENSG00000280320.1	360	40.5	39	34.5	26.5	35.125
ENSG00000175893.12	82362	1124	906	926.5	888	961.125
ENSG00000257042.1	11297	108	108	150.5	98.5	116.25
ENSG00000112679.15	59726	1446.5	905	1224	1063.5	1159.75
ENSG00000133401.16	471802	935.83	673.5	845	755	802.333
ENSG00000197233.7	942	25.5	13	13.5	10	15.5
ENSG00000182919.15	23159	338.08	283	334.19	262.33	304.4
ENSG00000284976.2	1868	33	25	27	18	25.75
ENSG00000263051.1	1244	10.5	6.5	3	1	5.25
ENSG00000113712.19	58490	18521.8	14617	17625	14316.6	16270.1
ENSG00000138621.12	93877	1665.5	1238.5	1480	1158	1385.5
ENSG00000236256.9	211304	825	643	861	675	751
ENSG00000261399.2	693	32.5	17.5	20.5	19	22.375
ENSG00000241429.1	1267	11.5	5.5	20	10.5	11.875
ENSG00000207112.1	134	91.5	83.67	122	76.83	93.5
ENSG00000265794.5	36270	1060.17	935.67	1028.58	877.67	975.522
ENSG00000283721.1	78	4.5	2.5	2	1.5	2.625
ENSG00000125450.11	30100	1566.5	1252	1551	1194.5	1391
ENSG00000142748.14	5715	6	6	6	1	4.75
ENSG00000119509.13	202933	5316.5	4105	5295.5	3962.5	4669.88
ENSG00000139350.12	46557	3741.5	3066	3372	3063.5	3310.75
ENSG00000157554.20	281754	31.5	12.5	36	30	27.5
ENSG00000213987.4	313	1.67	2.33	2.67	4	2.6675
ENSG00000271989.1	797	7.83	1.67	4.83	2	4.0825
ENSG00000286757.4	115781	32	17	23	29	25.25
ENSG00000289155.2	780	68	34	36	26	41
ENSG00000287070.1	592	21.5	10.5	22	10	16
ENSG00000158427.15	47817	23.17	31.67	28.5	26	27.335
ENSG00000133597.11	23317	240.5	190.67	233.33	182.5	211.75
ENSG00000204556.4	1853	5.5	2.25	2.5	3.25	3.375
ENSG00000167685.15	28295	972.5	685	764.5	677.5	774.875
ENSG00000068615.20	124091	47	54	69	56.5	56.625
ENSG00000253398.1	42441	94.5	101.5	100.5	62.5	89.75
ENSG00000160226.16	10459	309.83	306	326.33	293.5	308.915
ENSG00000135297.17	47659	1967	1580	1890.83	1631	1767.21
ENSG00000034053.15	233833	5.5	2	6.33	6	4.9575
ENSG00000273047.1	2129	13.08	13.67	18	12	14.1875
ENSG00000288907.2	777	20.67	12	19.67	16.33	17.1675
ENSG00000102225.17	12138	822	874.33	1007	707	852.583
ENSG00000236393.2	36145	17	14	14	10.5	13.875
ENSG00000074370.18	40595	3.5	3.5	7	5	4.75
ENSG00000157306.14	49019	462.17	366.83	475	365.33	417.332
ENSG00000257869.1	100472	63	83	67	51	66
ENSG00000188039.17	98117	3.5	5	5.33	10.5	6.0825
ENSG00000152056.18	170348	334	229.5	255	219.67	259.542
ENSG00000169710.9	19957	1007	1080	1132	840	1014.75
ENSG00000287925.1	18024	62	48.5	72.5	47.5	57.625
ENSG00000171714.13	500909	7	2.5	3.5	6.5	4.875
ENSG00000121940.17	81643	2666.81	1949.65	2303.15	1806.99	2181.65
ENSG00000206910.1	140	19	14	24.5	14	17.875
ENSG00000289836.1	332	4	6	6	1.5	4.375
ENSG00000235636.1	882	8	5	2	2	4.25
ENSG00000188599.18	19169	93.23	76.35	117.82	71.7	89.775
ENSG00000237220.1	1947	2	3.5	2	3.5	2.75
ENSG00000285410.1	5926	503	426.5	486.83	381.17	449.375
ENSG00000284783.2	9454	127.61	99.67	111.45	70.08	102.202
ENSG00000102575.14	5341	6.5	5	3	1.5	4
ENSG00000286207.1	6008	192	157	189.5	116	163.625
ENSG00000187959.9	13904	93.5	57.5	87.5	81	79.875
ENSG00000116977.19	34982	1557.17	1267.33	1467.08	1137.67	1357.31
ENSG00000181588.17	13654	551	426	448	351	444
ENSG00000277568.1	156	16	20.5	18	9	15.875
ENSG00000289042.1	1049	32.5	22.5	28	25	27
ENSG00000103197.19	41525	676	649.5	841	575	685.375
ENSG00000221241.1	91	10.5	8	10	11.5	10
ENSG00000123395.15	8250	1087.5	940.5	1071.5	827.5	981.75
ENSG00000122257.20	35171	6639.5	5771	6471	5365	6061.62
ENSG00000135720.13	30717	3477.33	2754	3162.99	2451.16	2961.37
ENSG00000125821.13	178703	1259	1041.83	1387	1145.17	1208.25
ENSG00000279700.1	1355	25.5	15	19.33	16.5	19.0825
ENSG00000290146.1	26508	827.24	731	826.33	655.83	760.1
ENSG00000250474.2	998	11	4	12	4.67	7.9175
ENSG00000197653.16	173533	82.5	66	74.17	78	75.1675
ENSG00000235421.1	29116	5	3	3	2	3.25
ENSG00000266472.6	15119	515	455	546	367.5	470.875
ENSG00000129250.12	30452	1501.83	1365	1573.5	1228.5	1417.21
ENSG00000134970.14	19783	1174.82	1076.32	1144.9	865.49	1065.38
ENSG00000156735.11	36769	1382	989.5	1089	938.5	1099.75
ENSG00000269858.6	9439	1094.15	917.49	910.16	734.81	914.152
ENSG00000155463.14	6521	1018	910.5	1118.5	769.5	954.125
ENSG00000187535.14	101646	2735.08	1966.08	2420.67	1909.67	2257.88
ENSG00000187147.19	246530	1366.5	1231.5	1391	1071	1265
ENSG00000227407.1	4045	113.67	68.33	71.67	70.83	81.125
ENSG00000237506.3	861	1	1	2	1	1.25
ENSG00000070495.15	13968	2547.5	2173.5	2692.83	2098.5	2378.08
ENSG00000273343.1	631	17	8.5	10.5	15.5	12.875
ENSG00000291182.1	2403	8.53	6.91	8.79	12.92	9.2875
ENSG00000135747.11	133265	585	504.33	600.5	482.67	543.125
ENSG00000147488.13	350122	9	7	6.5	4	6.625
ENSG00000139714.12	23890	112	62	94.33	86	88.5825
ENSG00000242902.1	12465	736.5	716.5	840	604.5	724.375
ENSG00000261646.1	2209	20	20	24	21	21.25
ENSG00000114790.13	136825	468.5	350	407	344	392.375
ENSG00000279996.1	1882	11	4.5	10	7	8.125
ENSG00000109861.17	94616	5199.5	4821.5	5590	3999	4902.5
ENSG00000119227.8	22705	654.5	487	555	423	529.875
ENSG00000243103.3	291	10	5	15.5	6	9.125
ENSG00000130811.12	4905	548.5	663.5	713.5	480	601.375
ENSG00000270124.1	3563	59	23.5	31.5	29	35.75
ENSG00000142046.15	33173	905.33	691	799.83	650	761.54
ENSG00000113812.14	15087	1521.5	1217	1270.5	1049.5	1264.62
ENSG00000105963.15	57508	11	8.5	7	7.5	8.5
ENSG00000285878.1	41489	621.5	516.33	605	488.5	557.833
ENSG00000133321.11	9655	113	97	132	77	104.75
ENSG00000250349.3	1338345	4303.17	3375.5	4277.17	3210.83	3791.67
ENSG00000197077.14	244733	1948.67	1496.33	1978.5	1350.5	1693.5
ENSG00000165704.15	60349	1299	967	1151.5	952	1092.38
ENSG00000166401.15	49751	1457.17	1422	1492.67	1163.5	1383.84
ENSG00000283936.1	56	54.5	45.17	45	41.5	46.5425
ENSG00000279047.4	50143	65.5	82.25	86.5	55	72.3125
ENSG00000214265.11	45243	428.16	346.36	354.33	293.75	355.65
ENSG00000251414.1	1963	146.67	118.67	113.5	104.5	120.835
ENSG00000225703.1	4283	23.08	16.5	20.5	22.83	20.7275
ENSG00000273008.1	1511	104	106.5	111	81.5	100.75
ENSG00000122958.15	50901	3384	2559	2784	2482.5	2802.38
ENSG00000118363.13	29773	4019	3307	3930	3178.5	3608.62
ENSG00000136108.15	21200	1928	1651.25	1778.25	1389.5	1686.75
ENSG00000284144.1	69	2.5	2.5	3	2	2.5
ENSG00000254806.5	47411	977	743.17	885.67	754.83	840.167
ENSG00000264196.1	680	7	6	10.5	16	9.875
ENSG00000273485.1	657	69.5	58	61.5	59	62
ENSG00000285758.2	39340	144.67	107.33	117.67	116.67	121.585
ENSG00000228380.1	615	17.5	13.5	20	11.5	15.625
ENSG00000289375.1	560	5	1	5	7	4.5
ENSG00000232959.1	607	38	38.5	43	28	36.875
ENSG00000259124.1	231350	7.5	3.5	1	1	3.25
ENSG00000289136.1	1162	37	20	27	17	25.25
ENSG00000151746.15	276799	6796	4759.5	6501	5672	5932.12
ENSG00000259163.2	6257	59.5	55	89.5	63	66.75
ENSG00000131944.11	6021	80.5	57	64.5	44	61.5
ENSG00000288852.1	1386	91	90	89.5	99.5	92.5
ENSG00000116273.6	10300	1574	1124	1139	1094	1232.75
ENSG00000259940.2	1686	29	30	30.5	22.5	28
ENSG00000232328.3	21075	5	12	10	4	7.75
ENSG00000124942.14	122694	42681.5	35676	40146.5	27532	36509
ENSG00000129946.11	44445	25	15	20.5	14.5	18.75
ENSG00000234141.1	857	3.25	1.67	3.67	1	2.3975
ENSG00000077463.15	8458	226	192	234.5	193	211.375
ENSG00000224888.4	10246	216.83	236.5	244.33	182.83	220.123
ENSG00000215883.11	30386	173.17	135.33	168.17	115.67	148.085
ENSG00000207719.1	98	7	4.5	2	2	3.875
ENSG00000241230.3	302	4	5.5	7.5	7	6
ENSG00000289726.1	40878	13	7	6	5	7.75
ENSG00000164161.10	99116	40.83	33.25	46.12	40.17	40.0925
ENSG00000106636.9	13336	1726	1602.5	1687.5	1463	1619.75
ENSG00000130429.16	20568	837.41	701.16	720.67	591.25	712.622
ENSG00000068001.14	4993	160	120	157	89	131.5
ENSG00000165905.18	7476	9.5	18	15.5	16	14.75
ENSG00000215301.11	31125	15799.5	13843.5	15559	12204	14351.5
ENSG00000185015.8	63487	472.5	405.5	422	335	408.75
ENSG00000188647.13	50490	5940	4937	5232.5	4290	5099.88
ENSG00000226138.4	360	11	3	9.5	8	7.875
ENSG00000267758.1	1221	27	18.5	23	11.5	20
ENSG00000201207.1	114	12.5	8	14.5	10	11.25
ENSG00000105063.19	29239	899	906.5	965.67	814.5	896.417
ENSG00000254997.4	1189	1	1	1	1	1
ENSG00000212961.4	1278	5.83	1	2	2.5	2.8325
ENSG00000117016.10	45003	4	5	20.67	3	8.1675
ENSG00000189398.5	973	59	44.5	39	21.5	41
ENSG00000224470.9	76830	2515.16	2127.33	2195.58	1760.75	2149.71
ENSG00000180822.12	71971	2420	1794	2028.5	1636.5	1969.75
ENSG00000263438.6	61552	26.5	14.5	22.5	27.5	22.75
ENSG00000206562.12	59292	1958.33	1522.5	1765.66	1564.33	1702.7
ENSG00000177946.7	2744	282.5	258	259	213	253.125
ENSG00000008324.12	15095	296.17	238.37	270.5	204.5	252.385
ENSG00000287216.1	21998	68	51	79.5	48	61.625
ENSG00000263745.7	605903	13.5	11.33	18.33	12	13.79
ENSG00000163655.16	73371	4542.5	3253	4095.5	3401.5	3823.12
ENSG00000263105.1	3399	47	33	52	17	37.25
ENSG00000241837.7	12362	472.5	432.17	508.17	426.17	459.753
ENSG00000103024.8	1242	39.5	24.5	43.5	20.5	32
ENSG00000261476.1	1766	22.67	14	17.67	24.33	19.6675
ENSG00000131171.13	96446	1525	1308.5	1572	1202.5	1402
ENSG00000047410.14	64042	4541.67	4161.5	4808.33	3618.5	4282.5
ENSG00000278107.1	586	6.5	7	7	9.5	7.5
ENSG00000234162.3	87878	370	303.17	399	287.67	339.96
ENSG00000121380.12	161241	2323.83	1948.67	2256.83	1786.17	2078.88
ENSG00000187164.20	245110	2318.5	1786	2278	1859.5	2060.5
ENSG00000271868.1	473	7.5	6	15	4.5	8.25
ENSG00000113328.20	8583	1454.5	1381.5	1450.5	1083	1342.38
ENSG00000289860.1	28405	142.5	92	151	84.5	117.5
ENSG00000207789.1	84	31.5	11	25	17	21.125
ENSG00000233110.1	6095	5	4	9	5.5	5.875
ENSG00000112699.11	621800	3790.5	2946	4132	3604.33	3618.21
ENSG00000287173.1	5714	5	2	3	1	2.75
ENSG00000206680.1	95	22	16	21.33	19.67	19.75
ENSG00000140718.22	456821	12753	9770.5	14185.5	11687	12099
ENSG00000144468.17	163635	3637	3075.5	3831.5	2994	3384.5
ENSG00000257056.3	2890	3	2	1	1	1.75
ENSG00000135211.6	4707	308	340	342	260	312.5
ENSG00000171863.15	5661	1823.5	1667.5	1894	1554	1734.75
ENSG00000154608.14	86511	77.5	65	85	70	74.375
ENSG00000181827.16	157803	5716.5	4537.5	5269.5	4327.5	4962.75
ENSG00000265533.1	383074	441	389.5	434	352	404.125
ENSG00000138617.16	66159	493.5	366.5	415	373	412
ENSG00000280110.1	255	6.5	11	5.5	9.5	8.125
ENSG00000171119.3	23258	2.5	8	6	5	5.375
ENSG00000129128.13	12280	3799.67	3417.83	3752.5	2800.5	3442.62
ENSG00000268746.1	125575	2816.83	2069	2426.83	2009	2330.42
ENSG00000119979.18	33899	1374	1151	1357	1030	1228
ENSG00000135842.17	183785	9960.5	8681	10814	8120.5	9394
ENSG00000236698.1	435	2	2.5	3	4	2.875
ENSG00000164037.17	134672	608.25	495.25	536.75	403	510.812
ENSG00000197479.7	4170	12.08	18.17	22.5	13.53	16.57
ENSG00000181381.15	181052	1978	1579.5	1834	1555	1736.62
ENSG00000258551.7	244682	2	5	1	4	3
ENSG00000185885.17	5232	115.83	136.5	121.33	107.83	120.373
ENSG00000075711.21	256771	15482.5	11961.5	15261.5	14168.5	14218.5
ENSG00000281016.1	67897	1405.82	985.91	1083.9	893.57	1092.3
ENSG00000085449.15	89642	3963.83	3192.17	3874.83	3089.17	3530
ENSG00000119673.16	8039	170	175.42	183.33	141.67	167.605
ENSG00000276769.1	71	3	1.5	2.5	2	2.25
ENSG00000131634.14	26893	1544.67	1052.75	1310.5	996	1225.98
ENSG00000229388.1	5354	42	28.33	37.5	22.33	32.54
ENSG00000085721.13	34279	958	790	886	783	854.25
ENSG00000158715.6	22659	70	53	47	41	52.75
ENSG00000279599.1	208	26.5	9	14	11.5	15.25
ENSG00000169752.17	123827	471.5	340	371	296.5	369.75
ENSG00000172508.11	10640	52.83	35.5	40.5	45.5	43.5825
ENSG00000147133.17	166153	3094	2411.5	2943.5	2326	2693.75
ENSG00000140836.17	1108987	13465.7	9832.67	12779	9555	11408.1
ENSG00000196123.13	8442	216	141.5	190	171.5	179.75
ENSG00000239959.1	44434	80.75	45	57.5	53	59.0625
ENSG00000279364.1	1734	290.5	236.5	225.5	182.5	233.75
ENSG00000223658.8	1279	1	2.5	1.5	3	2
ENSG00000265179.9	3904	2.83	6.17	4.67	1.67	3.835
ENSG00000263798.2	36313	492.5	457.08	562.5	413.67	481.438
ENSG00000235191.1	7962	268.5	240.33	267.83	199.83	244.122
ENSG00000286215.1	909387	1494.5	1119	1406	1218	1309.38
ENSG00000147485.13	489869	189.5	139	192.5	163.33	171.083
ENSG00000111581.10	58859	2018.5	1514.5	1976	1603	1778
ENSG00000263603.1	1734	47.5	25.5	22	26.5	30.375
ENSG00000170915.9	46357	463.67	283	435.67	343.33	381.418
ENSG00000205537.2	18877	2001	1610	2062.5	1687.5	1840.25
ENSG00000185215.11	15964	595	547.83	623.83	434	550.165
ENSG00000065989.16	52858	706.5	611	717.5	554.33	647.333
ENSG00000286288.2	88728	77	59.5	94	61	72.875
ENSG00000143156.14	235418	2206.17	1643.67	2181.33	1839.58	1967.69
ENSG00000250072.8	66340	4	1	3	2	2.5
ENSG00000197785.14	22524	722	592.5	716.83	567.5	649.708
ENSG00000264845.2	2220	10.5	8	9.5	8	9
ENSG00000145555.15	274382	7769.5	5477	7431	5962	6659.88
ENSG00000278434.1	1455	3.5	5	4	2.5	3.75
ENSG00000159147.18	29165	3311.17	2691.5	2993.83	2606.33	2900.71
ENSG00000252908.1	105	17	8	7.5	9.5	10.5
ENSG00000237641.1	407	27.5	19.5	28.5	12	21.875
ENSG00000102921.8	81423	4874.33	3912.67	4678.5	4110.33	4393.96
ENSG00000122641.11	38667	6264.5	5869.5	6616	4986	5934
ENSG00000177103.15	389754	1	1	7	1.5	2.625
ENSG00000224208.1	968	9	4	2	10	6.25
ENSG00000214765.11	29026	2045.5	1695.83	2030.33	1711.5	1870.79
ENSG00000207234.1	107	12	12.5	18.5	8.5	12.875
ENSG00000283236.1	2995	17	16	19.5	19.5	18
ENSG00000154370.16	13163	1607.67	1299.17	1437.17	1126.5	1367.63
ENSG00000106009.16	17885	414	364	455	415	412
ENSG00000276250.1	424	36.5	31	26.5	28	30.5
ENSG00000171314.9	7254	1470.5	1331	1380	1130	1327.88
ENSG00000279077.1	2110	52.5	33.5	37.5	26.5	37.5
ENSG00000120279.7	26673	8	2	5	3	4.5
ENSG00000278658.1	98	9	9.5	5	9.5	8.25
ENSG00000112972.15	26043	2095.5	1739.5	1860.5	1633.5	1832.25
ENSG00000170370.12	7102	996	887.5	896.5	649.5	857.375
ENSG00000260805.3	1930	11	12.5	4	11	9.625
ENSG00000287033.2	5914	181.5	154.5	262	174.5	193.125
ENSG00000225750.1	2501	141	110.5	176	144	142.875
ENSG00000287092.1	486395	3	5.5	5.5	4	4.5
ENSG00000199591.1	107	6	2	4	2	3.5
ENSG00000149300.10	8840	1.5	3.5	3.5	7.5	4
ENSG00000151532.15	371747	6430	5115.5	7103.5	6049.5	6174.62
ENSG00000170364.13	13934	432.5	342	425.33	310.66	377.622
ENSG00000202337.1	107	11	13	14	14	13
ENSG00000286588.1	706	123.5	97.5	101	105.33	106.833
ENSG00000164675.11	82885	79.5	57.5	80.5	69.5	71.75
ENSG00000042286.15	34712	2320.5	1911.5	1990.5	1647	1967.38
ENSG00000285668.1	1928	16	12	15.5	9.5	13.25
ENSG00000217702.3	11676	130	127.5	108	96	115.375
ENSG00000185414.20	18410	556.16	422.33	542.66	442.75	490.975
ENSG00000168878.19	11428	64	36	44	53	49.25
ENSG00000064995.19	11731	1016	906	1034.5	746	925.625
ENSG00000180938.6	6095	194	176	215	156	185.25
ENSG00000207971.1	88	118.5	113	130	100.5	115.5
ENSG00000075399.14	13765	223.67	197	244.5	158.17	205.835
ENSG00000289491.1	141	17	10.83	11.5	12.5	12.9575
ENSG00000252222.1	62	8.5	6	12	14	10.125
ENSG00000213563.7	3400	170	143.5	137.5	90	135.25
ENSG00000116299.17	93103	100.5	108	101	66.83	94.0825
ENSG00000198815.9	159339	9151	7023	8708.5	7176.5	8014.75
ENSG00000199459.1	110	28.67	17.33	18.67	16.67	20.335
ENSG00000175189.4	17279	9.5	5	20.5	4	9.75
ENSG00000022556.16	48013	2.25	1	2.5	1	1.6875
ENSG00000112299.8	33207	29	33	27	18	26.75
ENSG00000176946.13	52754	1859.5	1198.5	1391.5	1219	1417.12
ENSG00000113525.10	15394	42.53	22.73	24.67	24.5	28.6075
ENSG00000123411.15	30777	490.5	451.5	511.5	375	457.125
ENSG00000286888.1	4014	4	2	5	1	3
ENSG00000108389.10	28377	1465	1436	1491	1134	1381.5
ENSG00000280355.1	2122	24.67	17.33	14.33	14.17	17.625
ENSG00000230521.1	975	18.67	15.08	25.25	15.5	18.625
ENSG00000143942.5	7393	120	77	103	76	94
ENSG00000227155.7	39757	7.67	2.83	6.5	5.83	5.7075
ENSG00000198719.9	24360	78.83	57.17	80.83	53	67.4575
ENSG00000126785.13	89395	74	38	55	44	52.75
ENSG00000122483.18	98812	2429.5	1952.5	2240.5	1800.33	2105.71
ENSG00000256250.1	1833	67.5	46.17	51.17	50.67	53.8775
ENSG00000249936.3	579	3	3	7.33	3	4.0825
ENSG00000228696.11	86983	233.02	163.83	193.68	157.9	187.107
ENSG00000259523.1	1451	11.5	12	13.5	7.5	11.125
ENSG00000065457.11	26433	624.83	538.5	625	497.5	571.458
ENSG00000166311.10	4559	266	307.5	296.5	234	276
ENSG00000276030.1	381	3	4	4	2	3.25
ENSG00000139832.5	38657	34	21	34	39	32
ENSG00000265112.1	82	19.5	18	26	16	19.875
ENSG00000180697.9	31967	2	2	1	1.5	1.625
ENSG00000163482.12	30648	565	457	576	450	512
ENSG00000231500.7	4437	3939.5	4624	4727	3332	4155.62
ENSG00000266202.1	94560	141.33	126.83	146.17	110.5	131.208
ENSG00000167131.17	6249	33.5	34.83	36.17	32.67	34.2925
ENSG00000087903.13	206409	3814	2588.5	3381.67	2709.83	3123.5
ENSG00000227934.1	573	19.5	13	17	7	14.125
ENSG00000250261.1	4723	59	62	58.5	44.5	56
ENSG00000240454.1	158	10.5	10	13.5	6.5	10.125
ENSG00000228560.1	122903	48.5	32.5	32.5	32	36.375
ENSG00000167766.21	96500	3906.75	3040.5	3538.33	2780.08	3316.42
ENSG00000166603.5	1714	44.5	43.5	37.5	23	37.125
ENSG00000242100.2	620	37.5	29	29.5	32.5	32.125
ENSG00000276925.1	211	7	9.5	4.5	7	7
ENSG00000144867.13	41750	1574	1260	1450.5	1249	1383.38
ENSG00000265261.1	3790	41.5	23	45.5	34	36
ENSG00000157869.16	123012	3564	2805.5	3234	2845	3112.12
ENSG00000244122.3	91400	1.43	1.77	3.16	1.1	1.865
ENSG00000225171.2	462	18	13	21.5	14.5	16.75
ENSG00000234362.7	3062	3	2	6	3	3.5
ENSG00000118600.13	29960	807.5	633	687.33	622	687.458
ENSG00000168646.14	33086	3687.5	3213	3783.33	2971	3413.71
ENSG00000267207.1	35487	222.5	170.5	195	211.75	199.938
ENSG00000151914.22	496844	55324.5	45352	56067.5	45286	50507.5
ENSG00000166734.20	127040	5520.5	4198.33	4581.5	4024.5	4581.21
ENSG00000247934.4	27441	138.67	111.67	129	104.33	120.917
ENSG00000241985.1	1188	89.5	74	109	89.5	90.5
ENSG00000220871.1	280	3.5	4.5	5.5	1.5	3.75
ENSG00000262503.1	720	7.67	3.67	7	2.67	5.2525
ENSG00000171208.10	66243	6	5	7	7	6.25
ENSG00000290688.1	15887	91.25	63.67	67.5	60.17	70.6475
ENSG00000265287.2	1768	13.25	7.25	5.17	10.25	8.98
ENSG00000244687.13	34836	3436	2650.83	3173.83	2533.5	2948.54
ENSG00000144045.14	8151	19	13	27	14	18.25
ENSG00000284038.1	110	14	9	6.5	4.5	8.5
ENSG00000196166.5	50106	40.83	20.5	33	22	29.0825
ENSG00000173699.17	34732	1	1	1	1	1
ENSG00000288881.1	2306	32	24.5	33	22	27.875
ENSG00000111678.11	3026	196.83	216.5	214.83	190.5	204.665
ENSG00000089048.15	70598	3220.5	2527	2937	2657.5	2835.5
ENSG00000283477.1	62	6	1.33	4	4.67	4
ENSG00000276148.1	413	26.5	19.5	25.5	20	22.875
ENSG00000199293.1	132	27.5	24	38	29	29.625
ENSG00000123213.23	149521	3121.5	2354.5	3143.5	2587.5	2801.75
ENSG00000078618.23	89615	6926.83	5164.16	5938.16	5187.16	5804.08
ENSG00000272646.1	427	30	15	27	10	20.5
ENSG00000176933.5	992	18	35	23	14	22.5
ENSG00000114933.16	92583	3754	2732.5	3478.5	3021	3246.5
ENSG00000130766.5	22974	4977	5081	5251.5	3974.5	4821
ENSG00000277218.1	430	12	9.5	11.5	11.5	11.125
ENSG00000197417.9	28011	246.5	212.67	280.17	209.67	237.253
ENSG00000251862.2	84	7.5	1	2.5	2.5	3.375
ENSG00000270344.4	23412	337.33	235.58	286.17	201.33	265.103
ENSG00000228242.6	21342	2047.83	1646.25	1798.58	1379.16	1717.95
ENSG00000287836.1	9416	2	2	2	1.33	1.8325
ENSG00000255753.1	1772	9	4	8	3	6
ENSG00000130749.10	49590	3272	2421	2688	2254.5	2658.88
ENSG00000261054.1	2975	34	36	39	29	34.5
ENSG00000228407.2	340	4.5	3	7	4.5	4.75
ENSG00000222266.1	100	7.5	9	14	10	10.125
ENSG00000213137.3	538	6	5.5	6.5	5	5.75
ENSG00000189180.16	54439	2676	1995.5	2345.5	1945.5	2240.62
ENSG00000234134.1	595	6	9	6.58	4	6.395
ENSG00000248694.1	1367	32	27	32	22.5	28.375
ENSG00000261654.1	5985	52	42	35	27	39
ENSG00000162734.13	9997	5238	5203	5201.5	3971.5	4903.5
ENSG00000124243.19	82284	884.5	655	859	632.5	757.75
ENSG00000111860.14	249304	7431.5	5691	7351.5	6106.5	6645.12
ENSG00000264421.1	1239	20.17	11.67	11.33	18	15.2925
ENSG00000230154.1	917	18	22	25	18.5	20.875
ENSG00000232187.1	552	4	1	4	1	2.5
ENSG00000184374.3	113004	195.5	154.5	180.5	160.5	172.75
ENSG00000213090.2	2765	76.67	48.67	65.67	63.33	63.585
ENSG00000103449.13	16353	308	239	311	234.5	273.125
ENSG00000224271.8	392178	76	63.5	63	67	67.375
ENSG00000106615.10	54109	9475	7525.5	9920	8274	8798.62
ENSG00000273521.1	1098	97	75	79.5	66	79.375
ENSG00000286869.1	39795	178	100.5	143	131	138.125
ENSG00000185973.12	230088	881.33	623.83	745.83	669.83	730.205
ENSG00000078902.16	35284	2191	1394	1433	1206	1556
ENSG00000290877.1	13276	7	6.5	8	5	6.625
ENSG00000091181.20	60290	4	7	16	7	8.5
ENSG00000166780.11	190554	11818.9	8505.5	11037.4	8430	9947.96
ENSG00000179750.16	10458	90	83	115	68.5	89.125
ENSG00000130764.10	17940	1208.5	951.5	1131	898.5	1047.38
ENSG00000225057.2	23950	326	236.5	298.5	239.5	275.125
ENSG00000186364.12	3325	103	96	125	94	104.5
ENSG00000290357.1	95042	61	45	57	38	50.25
ENSG00000258588.3	47674	137.2	111	145.41	93.75	121.84
ENSG00000183798.5	6857	46	42	38.5	28	38.625
ENSG00000207199.1	69	11	12	10.5	14.5	12
ENSG00000164776.11	12714	615.5	435.33	573.5	476	525.082
ENSG00000268938.2	1020	69.5	87	85.17	43.33	71.25
ENSG00000156508.19	36280	32331.5	38390	36798.5	24455	32993.8
ENSG00000230184.1	776	17.5	8.5	12.5	9.5	12
ENSG00000183654.9	113624	8	3	5.5	4	5.125
ENSG00000282787.1	593	5	2	7	8	5.5
ENSG00000280190.1	2072	2.5	1	2.5	1.5	1.875
ENSG00000242114.6	3432	35.5	30	30	28	30.875
ENSG00000160201.12	14615	142	126	145	122	133.75
ENSG00000281394.1	129	9.67	7.33	12.33	7	9.0825
ENSG00000274963.1	299	87	58.5	79	72	74.125
ENSG00000089335.22	8759	1659.33	1448	1653	1198.83	1489.79
ENSG00000143799.14	47945	1640	1512	1736	1274	1540.5
ENSG00000237380.7	15488	496.67	439.83	525.17	329.33	447.75
ENSG00000168917.9	37242	471.17	298.17	370.5	280.17	355.003
ENSG00000269952.1	335	3	2.5	5	4	3.625
ENSG00000285884.3	7291	14.5	6.5	16.5	4.5	10.5
ENSG00000250959.5	6136	193.83	142.67	162.67	132	157.792
ENSG00000289164.1	641	7.5	7	6.5	3.5	6.125
ENSG00000269825.3	40050	1121.58	835.5	1016.33	829.33	950.685
ENSG00000279928.2	1479	10	13	8	2	8.25
ENSG00000224153.3	58102	11	2.5	12	5	7.625
ENSG00000151287.17	7924	438	340.5	357	322	364.375
ENSG00000203950.7	1265	124	139	173	93	132.25
ENSG00000005007.14	36272	2854	2247	2522.5	2182	2451.38
ENSG00000177340.5	1514	5	3	3	2.5	3.375
ENSG00000163749.18	108872	28.33	14.5	22	19	20.9575
ENSG00000105723.13	16401	1135.33	914.5	1015.58	780.83	961.56
ENSG00000248115.1	12439	65.5	48	69.5	69.5	63.125
ENSG00000242290.2	83932	1920.67	1524.83	2316.67	1973.5	1933.92
ENSG00000135164.19	43929	12169	9304.5	10846	9793	10528.1
ENSG00000273271.1	520	56.5	46.5	56.5	44	50.875
ENSG00000104131.13	25905	2688.33	2148	2770.83	2279.5	2471.67
ENSG00000196204.12	66688	3108.99	2196.16	2687.66	2341.83	2583.66
ENSG00000228035.1	85039	7761.5	6283.83	8004.17	6039.5	7022.25
ENSG00000253438.5	862728	147.25	125.92	125.83	105.17	126.042
ENSG00000287149.1	179459	2	1	2	2.17	1.7925
ENSG00000128928.10	30463	1160	965	1090	887	1025.5
ENSG00000288570.1	99	25	23.5	21.5	16.5	21.625
ENSG00000291306.1	2207	342.5	290.33	341.08	233.33	301.81
ENSG00000157020.18	27982	6010.33	4933.67	5804.83	4467	5303.96
ENSG00000183549.10	31803	9.5	15	16	12	13.125
ENSG00000290199.1	79529	2660.08	1899.36	2158.5	1749.75	2116.92
ENSG00000240549.2	1175	80.5	77	85.5	74.5	79.375
ENSG00000172717.17	39158	47.5	31	42	27	36.875
ENSG00000188396.4	1459	143.5	132.5	163.5	122.5	140.5
ENSG00000198835.4	9897	287	189	163	166	201.25
ENSG00000125970.12	114663	14217.8	11432.3	14081	12040.1	12942.8
ENSG00000289496.2	1277	108	87.5	107.5	86.5	97.375
ENSG00000222714.1	309	2	2	3	3.5	2.625
ENSG00000213885.4	19936	685	591.5	663.5	475	603.75
ENSG00000252148.1	103	2	2	2.5	2	2.125
ENSG00000239991.1	8823	55	52	75.5	44	56.625
ENSG00000257322.7	212290	46	35	51.5	40.5	43.25
ENSG00000101752.13	165997	4944	3676.17	4334.83	3644.5	4149.88
ENSG00000113645.15	180659	17.5	13	18	18.17	16.6675
ENSG00000290073.1	32079	953	756	869	667.08	811.27
ENSG00000238964.1	62	4.5	2.5	4.5	3.5	3.75
ENSG00000075213.11	536948	2981	2432	3052	2762	2806.75
ENSG00000197296.6	8363	276	284	255	188	250.75
ENSG00000166446.15	206692	917	771.5	996	749	858.375
ENSG00000108474.17	134607	4207.5	3074	3818.5	3199	3574.75
ENSG00000159720.13	43168	3969	2843	3106	2716	3158.5
ENSG00000259258.1	267	12.5	8	15.5	8.5	11.125
ENSG00000201372.1	107	5	7.5	3	5.5	5.25
ENSG00000266533.1	83	67	38.5	48	34.5	47
ENSG00000166171.13	39103	1692.33	1362.17	1622.33	1294.5	1492.83
ENSG00000203685.11	60467	2	1	8	6	4.25
ENSG00000233845.1	5246	289	216	311.5	210.5	256.75
ENSG00000171992.13	58128	726	686.5	712.5	565.5	672.625
ENSG00000276188.1	412	14	7	8	8	9.25
ENSG00000255171.7	143200	1	2	6	2	2.75
ENSG00000102003.12	12404	65	30	55.5	41.5	48
ENSG00000178537.10	41979	464	304	385.33	315	367.082
ENSG00000115239.24	327489	5555.5	4242.83	4915.67	4160	4718.5
ENSG00000263952.5	15167	28.5	13	23	20	21.125
ENSG00000224614.2	5911	17.17	11.83	11.5	11	12.875
ENSG00000105519.18	3873	107	91.5	108.58	73.75	95.2075
ENSG00000284615.1	5639	27	31	32.33	31	30.3325
ENSG00000077152.12	10441	309	300	329	257	298.75
ENSG00000276027.1	150	19.67	28.33	28.33	24.67	25.25
ENSG00000264472.4	2475	8.5	6	7.5	6	7
ENSG00000277072.6	7698	101.67	86.33	97.92	70.33	89.0625
ENSG00000164669.14	71554	15.2	7.5	9.7	5.7	9.525
ENSG00000261857.7	5843	16	8	9.5	8	10.375
ENSG00000289353.1	1743	58.67	50	60	43	52.9175
ENSG00000237939.1	652	5	1	4	5	3.75
ENSG00000173145.11	29734	2109	1585	1771	1645	1777.5
ENSG00000179222.18	99348	2563	2305	2627.5	2078	2393.38
ENSG00000247151.7	29942	66	56.5	52	61.5	59
ENSG00000237491.10	31319	931.42	694.45	857.08	685.29	792.06
ENSG00000135902.10	10675	15	11	14	10	12.5
ENSG00000165898.14	3351	199	183	229	164	193.75
ENSG00000117151.13	24870	727.91	577.5	795.42	576.33	669.29
ENSG00000254960.2	4345	81.67	54.83	86.67	63.67	71.71
ENSG00000188800.6	5738	20	19	12	18	17.25
ENSG00000264349.1	91	3.5	10	14.5	9	9.25
ENSG00000242683.1	840	4.67	3.67	5.67	3	4.2525
ENSG00000287723.1	6670	4	5	2	3	3.5
ENSG00000280385.1	4507	391	280	335	329	333.75
ENSG00000148842.18	171929	2128	1657.5	2173.5	1579	1884.5
ENSG00000224675.1	21586	2	4.5	2.5	3.5	3.125
ENSG00000163794.6	1046	6	6	5.5	2	4.875
ENSG00000203799.14	189233	897	618.5	701	660.5	719.25
ENSG00000173681.17	78202	2333.5	1697.5	2060.5	1807	1974.62
ENSG00000229543.1	7162	40	32.67	49	29	37.6675
ENSG00000134330.19	22886	2005.5	1585.17	1903.5	1451	1736.29
ENSG00000178917.18	18757	1023.33	860.33	904.5	793	895.29
ENSG00000168214.22	271677	6570	5270.5	6253	5190	5820.88
ENSG00000254319.6	80503	246.5	188	288.5	160.5	220.875
ENSG00000291043.1	7229	249.08	192.67	223.42	181.5	211.667
ENSG00000243697.1	796	4	4	4	5	4.25
ENSG00000117010.17	16595	398	301	351	307	339.25
ENSG00000240791.1	294	8	7.5	7.5	6.67	7.4175
ENSG00000258342.4	170438	15	5.5	6.5	5.33	8.0825
ENSG00000154548.9	22113	421.5	285	317.5	353.5	344.375
ENSG00000156273.16	436681	25759.8	20911	24407.2	20495.3	22893.3
ENSG00000284029.1	62	40	34	41	29	36
ENSG00000183853.18	106990	15280	11197	13585	10866	12732
ENSG00000253559.1	2853	66	66.5	72	55.83	65.0825
ENSG00000250564.2	31565	34	25.67	25	22	26.6675
ENSG00000199122.3	99	6.67	5.67	9.67	4.67	6.67
ENSG00000230314.7	35673	3	3	8	5.5	4.875
ENSG00000178607.17	91740	2975.5	2376	2990	2532.5	2718.5
ENSG00000265342.1	841	21.5	15	18	21	18.875
ENSG00000273153.1	250	2	2	6	1.5	2.875
ENSG00000252542.1	66	23.5	27.83	36.5	32.83	30.165
ENSG00000104888.10	12960	4	4	1	1	2.5
ENSG00000227811.3	8220	35	28.33	36.33	31.33	32.7475
ENSG00000152359.15	43325	769.5	584.5	716	595	666.25
ENSG00000242241.3	296	3.5	2	4	7	4.125
ENSG00000231453.1	4617	1	3	2	2	2
ENSG00000201987.1	102	1	4	2	1	2
ENSG00000175220.12	23540	3629.5	3036.5	3752.83	2896.5	3328.83
ENSG00000158806.14	12773	35.5	20	27	21	25.875
ENSG00000082269.17	148234	3137	2395	2890.5	2418	2710.12
ENSG00000218153.2	1347	3.5	2	2.5	3.5	2.875
ENSG00000160746.13	336736	3854	2802	4022.5	3307.5	3496.5
ENSG00000137770.14	101417	5221.5	4004	4603	4123	4487.88
ENSG00000258344.1	68453	5597.08	5707	5873.83	4252.42	5357.58
ENSG00000254008.1	10648	3	2	5	4	3.5
ENSG00000287839.2	10850	112.83	108	91.5	70	95.5825
ENSG00000188234.15	28282	481	375.5	450.5	337.5	411.125
ENSG00000287601.1	638	25	18	19	28	22.5
ENSG00000164087.8	79465	1596	1099	1390	1130	1303.75
ENSG00000102287.19	21557	4726	3571.5	4617	3336.5	4062.75
ENSG00000227413.1	506	28.5	17	19	16	20.125
ENSG00000232949.2	12839	1.5	2.5	3	1	2
ENSG00000226450.2	5116	32	21	29	21	25.75
ENSG00000157637.13	50737	1533	1155	1297.5	977	1240.62
ENSG00000269473.1	5402	28	10	20	12	17.5
ENSG00000234807.8	116726	205	158	203	187.5	188.375
ENSG00000205791.4	1665	6.5	12	15	9	10.625
ENSG00000279407.1	2995	118.5	81.5	82	82.5	91.125
ENSG00000237452.3	31103	5	5	3	4	4.25
ENSG00000262038.1	727	2.5	2.5	3	3	2.75
ENSG00000249506.3	36638	15	3	7	4	7.25
ENSG00000090776.6	13140	58	48	59	46	52.75
ENSG00000235427.1	9252	1233.5	998.5	1088	907.5	1056.88
ENSG00000079785.16	43169	4122	3400	3863.5	3249	3658.62
ENSG00000149476.16	20076	179.83	149.83	193.33	142.17	166.29
ENSG00000276101.1	610	31	23.5	32	16	25.625
ENSG00000109670.17	215549	4668.5	3653.33	4526.17	4360	4302
ENSG00000203721.8	147287	471.17	372	470.5	374.83	422.125
ENSG00000151322.20	886468	5151.5	4550	6156.5	5054	5228
ENSG00000282851.2	13639	4.03	5.42	8.92	4.33	5.675
ENSG00000161031.13	30312	4	3	2	3.5	3.125
ENSG00000132300.19	35935	3273.5	2601	3203	2599.5	2919.25
ENSG00000265643.1	135068	586	465	668.5	625.5	586.25
ENSG00000240764.4	23895	93.97	83.34	88.43	64.3	82.51
ENSG00000269929.6	34648	10102.3	8418.83	9792.5	8537.17	9212.71
ENSG00000150593.18	28212	3661.33	2865.67	3054.5	2576.33	3039.46
ENSG00000213904.11	255254	695.17	530.42	679.33	488.5	598.355
ENSG00000259627.1	1887	2986	2751.5	3149.33	2269.5	2789.08
ENSG00000159712.10	64666	46.5	28.83	30.5	20.5	31.5825
ENSG00000167964.13	13363	801	628	685	499	653.25
ENSG00000270149.5	41006	3.5	3	8.5	8	5.75
ENSG00000158423.17	8431	65	54	72.5	56.5	62
ENSG00000109046.15	21851	7151.5	5362	6086	5345	5986.12
ENSG00000036257.14	115248	11764.5	8851.5	10402	9667.83	10171.5
ENSG00000243701.8	127721	908.17	668.33	809.67	633.67	754.96
ENSG00000125746.18	38609	654.5	497.5	647	491.5	572.625
ENSG00000215148.11	6835	3	4	2	1	2.5
ENSG00000285887.1	6153	6.5	6	6.5	6	6.25
ENSG00000182223.7	4138	14	10	15	17	14
ENSG00000202470.1	103	5	4	3	5	4.25
ENSG00000260608.1	49185	1326.98	1044	1205.73	1061.31	1159.51
ENSG00000205476.9	104018	1405	1047.17	1330.67	1042.5	1206.34
ENSG00000286161.1	9665	161.66	139.25	187.91	137.91	156.683
ENSG00000129048.7	21698	1585.98	1538.31	1707.97	1296.48	1532.18
ENSG00000172728.16	102323	1401	1025	1472	1071	1242.25
ENSG00000260773.1	16790	272	215.5	272	199.5	239.75
ENSG00000291011.1	59039	20.83	15	11	17.5	16.0825
ENSG00000243811.12	12165	78.83	77.83	60.5	54.83	67.9975
ENSG00000177058.12	147350	2502.83	1743.5	2225	1749.5	2055.21
ENSG00000291136.1	66310	5547.02	3814.08	4540.25	3957.67	4464.76
ENSG00000285231.2	17702	2	2	4	3	2.75
ENSG00000143374.18	20189	232.5	218	290.5	192	233.25
ENSG00000200091.1	330	27	10.5	16	11.5	16.25
ENSG00000255165.1	942	10	10	12	9	10.25
ENSG00000093010.15	28605	3370.5	2440.5	2888	2191	2722.5
ENSG00000223739.1	306	4	1	2	2	2.25
ENSG00000260232.4	178411	3.5	2	2	5.5	3.25
ENSG00000206756.1	102	6	3	6	3.5	4.625
ENSG00000064199.7	23675	173.5	152	152	139.5	154.25
ENSG00000125386.16	195927	7525	5198.33	6650.75	5684.17	6264.56
ENSG00000223492.1	10908	24.5	15	21	24.5	21.25
ENSG00000223776.5	1457	16.5	13.5	22.33	22	18.5825
ENSG00000255804.2	13424	25	10	17	11	15.75
ENSG00000111707.12	41479	3266	2561	3214	2517.5	2889.62
ENSG00000287511.1	23796	538.5	364.5	465.5	354.5	430.75
ENSG00000286636.1	1901	1.5	2.5	4.5	1	2.375
ENSG00000186522.15	71345	6412.5	4753.5	5664.5	4748.5	5394.75
ENSG00000287963.1	111823	2	2	6	7	4.25
ENSG00000231317.1	21723	26	27	8	10	17.75
ENSG00000130559.19	99060	1919.5	1370	1604	1321	1553.62
ENSG00000264572.1	88	13	5.5	8.5	5	8
ENSG00000277688.1	4103	244.5	188.33	189.5	152.5	193.708
ENSG00000285581.1	3051	41	29	41	22	33.25
ENSG00000228192.10	13906	369	279	326.83	264.5	309.832
ENSG00000156253.7	14977	341	349	381	296	341.75
ENSG00000213996.13	9028	4	7	3.5	7.5	5.5
ENSG00000158008.10	16581	8	7	5	5	6.25
ENSG00000103202.13	13643	436.17	428.5	462.33	292.33	404.832
ENSG00000267641.1	2051	14	8.67	11.33	7.33	10.3325
ENSG00000165312.7	3303	279	240	252.5	174.5	236.5
ENSG00000275160.1	589	4.5	6.5	5	4.5	5.125
ENSG00000137414.7	11418	1121	997	995	792	976.25
ENSG00000143457.11	50925	1722	1315.5	1593	1251	1470.38
ENSG00000260778.5	5264	234	155	147.5	152.5	172.25
ENSG00000266126.1	366	18.5	7.5	17	14.5	14.375
ENSG00000069018.19	152801	3	2	6.5	2	3.375
ENSG00000276957.1	536	10	11	14	21	14
ENSG00000201208.1	97	22.5	15	12.5	9.5	14.875
ENSG00000100124.15	18473	711.83	549	704.83	548	628.415
ENSG00000282527.2	21192	67	40.5	33.5	49	47.5
ENSG00000241839.10	26120	1798.83	1369.33	1516	1316.5	1500.16
ENSG00000224488.1	1399	20.5	9	17.5	12.5	14.875
ENSG00000201806.1	141	3	2.5	1.5	1.5	2.125
ENSG00000030066.14	70469	2811	2138	2551.5	2179.5	2420
ENSG00000121053.6	12449	17.5	8	13	8.5	11.75
ENSG00000271886.1	119	3.5	3	1.5	2.5	2.625
ENSG00000183439.10	23223	514.5	434.5	511.5	374.5	458.75
ENSG00000260331.1	819	13	8	5	8	8.5
ENSG00000198270.13	81904	778	531	615.5	521	611.375
ENSG00000202111.1	89	3.5	5.5	5	4.5	4.625
ENSG00000244080.3	284	8.5	4.5	5	4	5.5
ENSG00000155959.12	42835	1018.5	856	1023	810	926.875
ENSG00000251023.1	3157	32.5	33.5	33.5	24	30.875
ENSG00000228599.1	742	2	2	7	4.5	3.875
ENSG00000249675.1	137419	13	19	12	16	15
ENSG00000238288.1	347	4.33	8.5	7.83	8.67	7.3325
ENSG00000285253.1	266084	2796.33	2181	2644.83	2155.5	2444.42
ENSG00000153201.17	66329	8339	6689	8077.5	6640	7436.38
ENSG00000130147.16	103698	26763	19400.5	22637	18437	21809.4
ENSG00000138375.14	70671	1828.67	1377.33	1645.83	1290	1535.46
ENSG00000200884.1	102	1	1	1.5	2.5	1.5
ENSG00000176840.14	16047	10	8.5	2	6	6.625
ENSG00000198974.3	92	5.5	2.5	4.5	3.5	4
ENSG00000213326.4	586	8	7.5	5	4.5	6.25
ENSG00000286568.1	1614	5	4	3.5	2	3.625
ENSG00000167325.15	44226	1717.5	1456	1676.5	1282.5	1533.12
ENSG00000206190.13	187912	14806	10239	13970	11939	12738.5
ENSG00000289001.1	677	20.25	24.25	23	18.75	21.5625
ENSG00000272211.1	3619	229	201.5	213	191	208.625
ENSG00000147647.13	136732	74	59.5	75	44	63.125
ENSG00000270140.1	370	13	12.75	12	13.25	12.75
ENSG00000111450.15	49655	3752	2938.67	3179.67	2730.17	3150.13
ENSG00000260274.2	2206	74.5	80	90	76	80.125
ENSG00000152818.20	567700	23672.3	17838	23560	19412	21120.6
ENSG00000161526.15	40812	3272	2618.5	3364	2772.5	3006.75
ENSG00000287670.1	4672	39	18	30	21	27
ENSG00000151062.15	126704	62.25	54	46	37.5	49.9375
ENSG00000169302.16	152893	131	115.5	195	160	150.375
ENSG00000268584.1	795	53	33	38	24	37
ENSG00000257851.2	1138	14.5	26	17	14.5	18
ENSG00000258655.2	1848	32	24	30	23.83	27.4575
ENSG00000255910.2	236811	61.5	42	72.5	66	60.5
ENSG00000272777.1	870	158	141	158	136	148.25
ENSG00000255672.1	9040	82	58	72	67.5	69.875
ENSG00000287881.1	100518	8	10	16.5	7.5	10.5
ENSG00000256582.1	5274	2.5	3	3	3.5	3
ENSG00000255476.1	90121	1684.67	1295.83	1589	1362.83	1483.08
ENSG00000111252.11	45701	5146.83	3512	3639.5	3304	3900.58
ENSG00000153214.11	64050	5423.5	3999.5	4666.5	4062	4537.88
ENSG00000196862.10	65653	90.83	61.33	66.67	61.83	70.165
ENSG00000288645.1	37916	1441.5	1005	1251.5	1224	1230.5
ENSG00000118777.12	141479	47	38.5	67	50.5	50.75
ENSG00000184117.12	26520	183.5	139.5	179.5	124	156.625
ENSG00000187944.5	4939	8	8	5	8	7.25
ENSG00000069667.16	741019	11550.4	9613.83	12853.7	10168.8	11046.7
ENSG00000284707.2	121298	2035.42	1932.25	1871.17	1497.75	1834.15
ENSG00000238158.6	23805	47.17	33.5	27.67	26.83	33.7925
ENSG00000135124.16	24042	788	680.5	743	604	703.875
ENSG00000237699.2	1769	4	3.5	2	3.5	3.25
ENSG00000241020.1	400	7.67	6	7.33	4.33	6.3325
ENSG00000265139.1	955	1.33	2.67	2.25	1	1.8125
ENSG00000161544.10	23820	17.17	10.58	10.83	7.83	11.6025
ENSG00000008018.9	18188	3321.5	2653.5	3026	2572.5	2893.38
ENSG00000289587.2	31192	289	221.5	329	320.5	290
ENSG00000148154.10	38556	26979.2	23171.2	27970.2	24328.5	25612.3
ENSG00000282977.1	590	128.92	142.27	141.33	99.28	127.95
ENSG00000139269.3	6958	45.5	51	43.5	34.5	43.625
ENSG00000267002.4	22670	524.83	356.42	398.17	298.33	394.438
ENSG00000122335.17	58762	7662.5	6432	7610.33	6347.83	7013.17
ENSG00000250331.2	185518	400.33	350.67	441.58	348.75	385.332
ENSG00000240233.3	281	5	3.5	6.5	4	4.75
ENSG00000291225.1	43271	73.67	55.83	69.5	51	62.5
ENSG00000069329.19	33387	2477	2151	2483	1916.5	2256.88
ENSG00000139998.16	27413	399.5	287.5	332	283.5	325.625
ENSG00000273420.1	511	10	11.5	7	9	9.375
ENSG00000118997.14	331135	789.5	626	764	646.5	706.5
ENSG00000286905.1	26326	1242.17	1142.67	1261.67	994.5	1160.25
ENSG00000227481.1	1773	4.5	6	4.33	4	4.7075
ENSG00000288839.1	1619	134.5	113	121	97	116.375
ENSG00000290387.1	58948	2	2.5	5.33	3.33	3.29
ENSG00000241169.1	2385	70	39	63.5	55	56.875
ENSG00000270839.1	598	24	18	24.5	13	19.875
ENSG00000065057.9	8052	29	29	24	32	28.5
ENSG00000139160.13	25955	202	187.5	156	111.5	164.25
ENSG00000284418.3	735185	119.33	90	88.83	91.33	97.3725
ENSG00000222604.2	110	3.5	8	6.5	8	6.5
ENSG00000287277.1	294195	5.75	5	4.75	5.75	5.3125
ENSG00000268087.1	26121	639.12	422.52	520.57	441.75	505.99
ENSG00000138660.12	41371	1857	1394	1511.5	1394	1539.12
ENSG00000153066.13	63775	5234.33	3765.83	4838.5	4260.33	4524.75
ENSG00000287205.1	1882	12	12	6	12	10.5
ENSG00000165171.11	7927	148	138	159	90	133.75
ENSG00000140905.11	14451	95.5	71.92	80.25	69.42	79.2725
ENSG00000245729.2	124078	36.17	33.92	49.5	29.83	37.355
ENSG00000291293.1	107617	80	50	61	55	61.5
ENSG00000261118.1	12444	205.17	140	160.83	130.25	159.062
ENSG00000282278.1	917434	33567.6	26354.7	30748.8	24797.6	28867.1
ENSG00000278875.1	1802	54.5	36.5	49.5	44.5	46.25
ENSG00000222351.1	107	14	6.5	19	14	13.375
ENSG00000248610.1	1920	6.5	4.5	13	6	7.5
ENSG00000279006.1	3000	20.67	18.83	26	19	21.125
ENSG00000136869.16	20561	1899.92	1666.42	2047.17	1498.5	1778
ENSG00000277758.6	18876	73	67	107	58	76.25
ENSG00000290795.1	32276	22.5	15	22.5	14.5	18.625
ENSG00000179082.4	3890	68	43	65	35	52.75
ENSG00000066827.16	235262	3140.67	2269.5	3198.58	2583.92	2798.17
ENSG00000180340.7	3779	885	971	880	661	849.25
ENSG00000185619.19	64342	4199.33	2980.33	3272.83	2594.5	3261.75
ENSG00000124659.7	1606	389	334	313	231	316.75
ENSG00000196584.4	31418	951	739	958	765	853.25
ENSG00000080546.14	110538	2181	1595.5	2070.5	1831	1919.5
ENSG00000176428.6	4282	29	30	34	22	28.75
ENSG00000153064.12	663527	38.5	21	17.5	29.5	26.625
ENSG00000105664.11	8533	198.33	200	280	187	216.333
ENSG00000287961.1	659	2	2	4	8	4
ENSG00000199546.1	108	6	9	6	9	7.5
ENSG00000250979.1	48815	128.83	82	93.33	90	98.54
ENSG00000166924.9	10876	74	71	73	50	67
ENSG00000116005.12	23800	1299	1375	1412	971.5	1264.38
ENSG00000274943.1	437	26.5	20	15.5	16.5	19.625
ENSG00000170178.7	2695	1	2	1	3	1.75
ENSG00000248483.7	8381	79.83	58	78	77.5	73.3325
ENSG00000198673.11	570878	4267.33	3718.17	4629.17	4177.33	4198
ENSG00000173826.15	25644	4.33	2	3	6	3.8325
ENSG00000207053.1	106	7.5	4.5	5.5	5	5.625
ENSG00000119720.18	64110	2528	2128	2642	1916.5	2303.62
ENSG00000197627.3	9120	48.33	25	27	24.83	31.29
ENSG00000259314.1	10334	434	309.33	425.33	300.67	367.332
ENSG00000180287.17	441712	3	3	14	5.5	6.375
ENSG00000290122.1	198	1	1	3	2.5	1.875
ENSG00000149531.15	21886	398	346	354	294.5	348.125
ENSG00000289745.1	28724	18	16	12.5	6.83	13.3325
ENSG00000204961.7	164576	8.12	5.29	7.71	4.5	6.405
ENSG00000246067.10	35738	2392.67	1803	2107.33	1818.17	2030.29
ENSG00000275741.1	22422	294	265.5	237	217	253.375
ENSG00000281613.2	113289	1422.98	1126.65	1501.89	1117.32	1292.21
ENSG00000175073.8	38745	4058.83	3287	3357	2852.17	3388.75
ENSG00000247596.10	18177	676.5	638.5	603	539	614.25
ENSG00000155275.19	57392	2091.5	1637	1968	1449.5	1786.5
ENSG00000261360.3	2797	75.5	58	64	45	60.625
ENSG00000219712.1	1227	21.5	15.5	29.5	25	22.875
ENSG00000257921.6	24895	813.5	582.5	777.67	649.33	705.75
ENSG00000172270.22	12218	782.5	764.5	829	601	744.25
ENSG00000212296.1	80	27.5	23	26	20.5	24.25
ENSG00000226572.1	72	30.33	20.33	28.83	15.83	23.83
ENSG00000143199.18	104830	362.5	242.5	256.5	255.5	279.25
ENSG00000287408.1	5687	95.5	67.5	90.5	82	83.875
ENSG00000177710.6	1349	23	26	26	24	24.75
ENSG00000233476.3	1384	14.5	15	14	11	13.625
ENSG00000124237.6	10249	59	54	63	63	59.75
ENSG00000272679.1	29101	394.08	314.25	379.5	286.33	343.54
ENSG00000289171.1	310	31.5	18	17	16	20.625
ENSG00000160999.11	36621	107.5	59.5	77.5	83.5	82
ENSG00000239868.3	270	10.5	7.5	14	9.5	10.375
ENSG00000248843.1	786	6.5	6.5	8.5	2.5	6
ENSG00000272842.1	560	30.5	40	31.5	20.5	30.625
ENSG00000266261.1	2900	24.83	12.5	16.33	13.5	16.79
ENSG00000145721.12	50887	2	2.5	5	5.5	3.75
ENSG00000256115.6	18004	208	139	191	148	171.5
ENSG00000183856.11	47200	1831	1721	2063	1402	1754.25
ENSG00000253075.1	244	3.5	1.5	4.5	4	3.375
ENSG00000183206.18	36262	2434.5	2061.83	2386.67	1831	2178.5
ENSG00000252218.1	127	1.67	7.33	3.67	5	4.4175
ENSG00000279453.1	2435	278	250	252	199	244.75
ENSG00000277759.1	87	3	1.5	3.5	3	2.75
ENSG00000140632.17	44086	4093.5	3188.5	3761	3059.5	3525.62
ENSG00000227560.1	390	15.5	11.5	16.5	10.5	13.5
ENSG00000115129.14	8429	372.83	316.67	393.67	286.83	342.5
ENSG00000259073.1	1262	1.67	2	2.33	2.33	2.0825
ENSG00000257531.2	682	99	95.5	114	92.83	100.333
ENSG00000163393.13	93542	12368.5	10332	12271.5	10152	11281
ENSG00000083937.10	28286	1869	1564	1732	1534	1674.75
ENSG00000181744.9	76897	2251	1869	2082	1766	1992
ENSG00000240793.1	384	26	17	32	12.5	21.875
ENSG00000287302.1	1408	5	6	7	2	5
ENSG00000138757.15	82741	5621.5	4785.5	5271	4264.5	4985.62
ENSG00000215283.3	1426	16.5	15.5	16	15.5	15.875
ENSG00000224597.13	5795	99.83	89.67	122.67	102.17	103.585
ENSG00000124357.13	15465	1959	1579.5	1899	1436	1718.38
ENSG00000287305.1	11730	18.5	8.5	13	25.5	16.375
ENSG00000279048.2	2424	40	48.5	60.5	40	47.25
ENSG00000232573.1	423	23.5	21	19	20	20.875
ENSG00000182841.15	7269	177.5	125.83	148	126.83	144.54
ENSG00000157551.19	151809	905	800.67	1047.83	862	903.875
ENSG00000259244.1	13709	174.73	134.38	203.97	136.92	162.5
ENSG00000210825.1	126	207	195.5	224.5	196.5	205.875
ENSG00000101460.13	13492	170	143	166.5	139	154.625
ENSG00000239082.1	61	2.67	3.33	5.67	5	4.1675
ENSG00000150782.12	20844	66.33	47	58	50.75	55.52
ENSG00000136463.9	7484	146	139.33	163.67	106.5	138.875
ENSG00000232931.6	27952	2510	1918	2284.5	1734.5	2111.75
ENSG00000291046.1	55114	507.92	322.83	406.33	356.67	398.438
ENSG00000241607.1	546	2.67	1.67	1.67	1.33	1.835
ENSG00000167114.13	20944	442.5	331.5	389	309.5	368.125
ENSG00000124215.17	75589	76	53	68	59	64
ENSG00000188542.10	5203	143	94.5	116.5	89.5	110.875
ENSG00000241324.1	12481	1	2.5	1.5	2	1.75
ENSG00000264610.1	69	10	8	9	5.67	8.1675
ENSG00000268945.1	4587	44	32	34	31	35.25
ENSG00000286883.1	7623	223.5	177.67	244	208.5	213.417
ENSG00000142156.16	23281	12884.5	16645.5	18724	11810.5	15016.1
ENSG00000233644.1	21613	11.5	5.5	9.5	8.5	8.75
ENSG00000275757.1	153	221.5	219	230	148.5	204.75
ENSG00000279175.1	13454	190.5	140.5	183.5	153.5	167
ENSG00000159871.15	41333	2	6	2	4	3.5
ENSG00000256913.1	2494	3	7	6	4	5
ENSG00000278517.1	65	15	7	14.17	11	11.7925
ENSG00000272097.2	4340	106	74	91.17	64	83.7925
ENSG00000100221.11	16014	2807	2452.5	2753.5	2110.5	2530.88
ENSG00000248975.2	344647	140.83	94.67	116.17	113.67	116.335
ENSG00000275103.1	6972	8	2	1	1	3
ENSG00000245148.2	5134	109	98.83	117.5	85.5	102.708
ENSG00000188295.15	4411	529.5	390	529.5	409.5	464.625
ENSG00000286907.1	14544	11	10.5	16	11	12.125
ENSG00000270941.1	279	3.5	1.5	2.5	5.5	3.25
ENSG00000110169.12	11569	59	53	53	58	55.75
ENSG00000150995.21	354162	461	378.17	456.67	357	413.21
ENSG00000265303.1	17661	620	700.33	653.33	441.83	603.873
ENSG00000166189.8	2688	396	419	395	277	371.75
ENSG00000236119.1	7556	2.33	1.5	1.83	2	1.915
ENSG00000262099.1	1269	13	5.5	12	6	9.125
ENSG00000267283.1	970	21.5	19	25	20	21.375
ENSG00000163141.20	11400	40	38	41.5	42	40.375
ENSG00000272853.2	1312	100	76.5	96.5	74	86.75
ENSG00000276376.1	63	7	3.33	7.33	2.67	5.0825
ENSG00000272541.1	578	3	3	6	4	4
ENSG00000260233.4	1977	97.5	85.5	82.5	74	84.875
ENSG00000290072.1	670	8	3	10	2	5.75
ENSG00000189343.7	883	7.5	14	19.5	6.5	11.875
ENSG00000120519.16	268398	4066.5	3087	4148	3644.5	3736.5
ENSG00000288153.1	9174	170	112.17	112.83	90.5	121.375
ENSG00000287937.1	7382	28	33	47	27	33.75
ENSG00000252157.1	105	8	8.5	4	11.5	8
ENSG00000255548.1	999	7.5	6	6.5	7	6.75
ENSG00000252391.1	104	8	4.5	8	2.5	5.75
ENSG00000248125.2	21298	77.5	32.5	46	40	49
ENSG00000284738.2	11962	146	138	185	125	148.5
ENSG00000201457.1	135	18	14.67	17.67	15.67	16.5025
ENSG00000184226.15	927612	1093	1024.5	1176.5	1018.5	1078.12
ENSG00000271133.7	3493	92	90	65.5	68.5	79
ENSG00000277942.1	80	8.5	7	8.5	6.5	7.625
ENSG00000264575.1	1875	52.83	61.17	60.67	41.33	54
ENSG00000251131.3	6534	123.5	73.5	114.5	77	97.125
ENSG00000185989.11	154841	5554.5	3500	3695.83	3030	3945.08
ENSG00000008405.12	102186	2571.5	1882	2366	2322	2285.38
ENSG00000162913.10	10162	62.5	45.5	53.5	30	47.875
ENSG00000229081.1	1623	6	12	5	11	8.5
ENSG00000086758.17	154657	10756	9004.5	11365.5	9253	10094.8
ENSG00000162337.12	136685	4627	3252.5	4018	3220.5	3779.5
ENSG00000157833.13	16576	81	75.5	76.5	74	76.75
ENSG00000287255.3	33873	15.5	9	11.5	12	12
ENSG00000223979.2	3663	3	2	3	2	2.5
ENSG00000137959.17	26244	323	286	293	200	275.5
ENSG00000234380.3	39131	253	204	214	205	219
ENSG00000175267.15	64427	44.33	28.33	43.5	31	36.79
ENSG00000105852.11	36504	12	4	9	5	7.5
ENSG00000285667.1	29364	473	360	448	338	404.75
ENSG00000088881.22	67329	6.5	5	7	7	6.375
ENSG00000274386.6	31629	302.67	253.33	301.17	214.5	267.918
ENSG00000271918.2	1638	108	116.5	106	87.5	104.5
ENSG00000286938.1	1613	3.5	2	3.5	3	3
ENSG00000274929.1	587	6.25	2.75	6.5	5	5.125
ENSG00000001460.18	59936	735	622	737	529	655.75
ENSG00000099994.11	7620	9	14	8	5	9
ENSG00000164023.15	90485	4711.17	3732.17	4211.67	3633.67	4072.17
ENSG00000108924.14	60228	4	3	10	7	6
ENSG00000214203.4	787	10	14	13	9	11.5
ENSG00000226419.8	90641	4579.33	3096.33	3885.17	3180.67	3685.38
ENSG00000248592.7	64442	871	633.83	850.67	600.67	739.042
ENSG00000251682.1	591	81.5	47.5	93.5	72.5	73.75
ENSG00000164164.17	69752	5393	4266	4729	4116.67	4626.17
ENSG00000290398.1	59674	4113.5	3329.25	3932.83	3243	3654.65
ENSG00000237883.4	34852	939.83	743.5	940	702.83	831.54
ENSG00000258232.2	8151	1954.5	1911.5	2075.67	1647.25	1897.23
ENSG00000274737.1	516	73	54	58.5	43.5	57.25
ENSG00000168397.17	36645	1431	1166.5	1400.17	1176	1293.42
ENSG00000253965.3	9927	8	7	9	15	9.75
ENSG00000259093.2	55303	1	1	1.5	1	1.125
ENSG00000260281.6	18427	157	160	183	134.33	158.583
ENSG00000253738.3	11266	699.5	619.5	701.5	533.5	638.5
ENSG00000048544.6	11055	897	931	1070	782	920
ENSG00000080854.16	60531	21	23.5	23	20	21.875
ENSG00000152582.14	196768	1058.5	829	1074.5	836	949.5
ENSG00000228507.1	510	6	2	5	1	3.5
ENSG00000223621.1	646	3.5	2.5	2.5	1.5	2.5
ENSG00000221500.1	76	53.33	49.17	55.83	54.83	53.29
ENSG00000241499.1	314	7.5	6.5	6	5	6.25
ENSG00000262313.1	1616	28.5	30.5	28	20.5	26.875
ENSG00000171570.11	30177	1239.82	1006.16	1019.16	839.22	1026.09
ENSG00000264167.1	1314	16.33	10	17.67	14	14.5
ENSG00000200914.1	108	7.5	10	8	6.5	8
ENSG00000240974.1	208	5.5	4.5	8	10	7
ENSG00000258766.1	244051	432	344.5	480.33	391.5	412.082
ENSG00000153006.16	50544	2682.5	2411.5	2637	2264	2498.75
ENSG00000270823.1	2634	67	63.83	67	42.33	60.04
ENSG00000260788.8	52573	292.83	242.91	309.66	236.33	270.432
ENSG00000102974.16	76711	3504	2737.33	3219.5	2681.83	3035.67
ENSG00000279681.1	506	5	7	2.5	3.5	4.5
ENSG00000255074.1	891	12	4	5	10	7.75
ENSG00000289472.1	951	49	45.5	46	52	48.125
ENSG00000186272.13	10774	250.61	207.7	218.5	166.2	210.752
ENSG00000185760.18	577062	11068.5	9082.5	11759.5	10064	10493.6
ENSG00000225383.8	10611	3	4	7	3	4.25
ENSG00000254473.2	5903	120.5	91.5	85.5	76.5	93.5
ENSG00000155287.12	12275	2219.33	1627.83	2054	1728.5	1907.42
ENSG00000243018.1	5066	17	16.5	13	12.5	14.75
ENSG00000269054.3	5052	43.67	32	51.33	28.83	38.9575
ENSG00000230010.2	69958	1479.17	923.83	1128.17	968.17	1124.84
ENSG00000182916.8	2098	58	73	77	40	62
ENSG00000261000.1	509	5	3	2	10	5
ENSG00000287080.2	486	106	78	89	48	80.25
ENSG00000221164.1	128	22.5	21	11.5	23	19.5
ENSG00000168060.16	13736	32	27	21.5	36	29.125
ENSG00000166682.13	18827	137	108	95	92	108
ENSG00000143549.22	39341	5366	4637.5	5273	4397	4918.38
ENSG00000148803.12	2868	75	79.33	74	44	68.0825
ENSG00000279985.1	2322	33.5	18	41.5	32.5	31.375
ENSG00000248257.8	11263	69.25	70.25	81.33	56.42	69.3125
ENSG00000134352.21	59928	11454.2	10029.8	10753.5	8554.17	10197.9
ENSG00000106526.12	79810	39	26	31	31	31.75
ENSG00000167081.18	220033	9288	7646	10027.5	8663.5	8906.25
ENSG00000207927.1	69	4.9	2.03	1.17	1.5	2.4
ENSG00000234648.1	158	1.5	7	1	1	2.625
ENSG00000004142.12	10895	766	759.5	828	652	751.375
ENSG00000084731.15	56152	760.5	544.5	689.5	514.5	627.25
ENSG00000072422.17	132003	6044.5	5035.5	6873	4886.5	5709.88
ENSG00000157450.16	232245	9273.33	6727.5	8063.5	7222.33	7821.67
ENSG00000051341.15	114558	1414.5	1082	1380	1127	1250.88
ENSG00000225726.1	487	3.5	3.5	9.5	6.5	5.75
ENSG00000254649.1	4345	40	30.33	37	36.67	36
ENSG00000257879.1	16127	27	35.5	36.5	21.5	30.125
ENSG00000111203.13	47170	1485.12	1258.95	1474.08	1048.5	1316.66
ENSG00000107960.12	61527	465.5	361	456.5	358.5	410.375
ENSG00000175106.17	61332	2681.67	2030.83	2526.33	1864.17	2275.75
ENSG00000164919.11	20508	1365	1147.5	1351.5	1080.5	1236.12
ENSG00000282890.1	609674	4	4	2.5	2.5	3.25
ENSG00000285596.1	27097	155.56	124.75	143.26	113.98	134.387
ENSG00000228412.9	515653	219.5	158	247.5	163	197
ENSG00000289600.1	15670	6	7	11	8	8
ENSG00000287322.1	2593	43	41.5	42.5	33.5	40.125
ENSG00000231760.5	3000	74.37	70.33	80.87	70.73	74.075
ENSG00000227073.1	465	3	3	3.5	6.5	4
ENSG00000085511.20	125659	6345	4660.5	5910	4784.5	5425
ENSG00000201830.1	107	7.5	5.5	11.5	8	8.125
ENSG00000123358.20	36676	1693.5	1250.5	1478	1515	1484.25
ENSG00000290044.1	337	8.83	10	9.67	6.67	8.7925
ENSG00000276934.1	483	16.5	14.5	22	14.5	16.875
ENSG00000225805.4	6109	44.67	42.67	37	28.33	38.1675
ENSG00000261113.1	2031	38.5	29	48.5	38.5	38.625
ENSG00000290560.1	39801	16.5	16.5	17.42	13.33	15.9375
ENSG00000224831.3	1128	3.75	1	2	1.5	2.0625
ENSG00000223060.1	95	6.5	4.5	9.5	4.5	6.25
ENSG00000287100.3	339288	1575	1228.5	1535	1262.5	1400.25
ENSG00000231780.1	306	5	1.5	3	5.5	3.75
ENSG00000176853.16	47014	4530	3680	4203	3457	3967.5
ENSG00000286074.1	52106	2256.33	2026	2102.67	1538.33	1980.83
ENSG00000115267.10	51611	436	353	475	310	393.5
ENSG00000285730.1	3777	105.83	89.33	82.33	68.33	86.455
ENSG00000174156.15	13060	3	1.5	1	1	1.625
ENSG00000228434.1	3821	122.25	84.75	100.5	82.5	97.5
ENSG00000272420.1	568	4.5	3	4.5	3	3.75
ENSG00000162777.17	18567	161.5	109.5	141	104.5	129.125
ENSG00000103061.13	26444	2606.5	2006.66	2294.83	1823.83	2182.96
ENSG00000268112.1	6674	195.75	183	189	163.5	182.812
ENSG00000273437.1	335	48	37	50	47	45.5
ENSG00000253197.5	82662	1141	922	1011.5	831	976.375
ENSG00000154217.16	319976	2577.83	1806	2404	2050.5	2209.58
ENSG00000050820.17	39873	6703.17	4668.5	4795	3959.67	5031.58
ENSG00000273542.2	387	9	12	9	7	9.25
ENSG00000199436.1	104	3	2	3	2	2.5
ENSG00000147065.18	153555	11756.5	10419	12501.5	10114	11197.8
ENSG00000125733.18	13606	724.5	671.33	733.83	571.83	675.373
ENSG00000112041.13	15023	328	359	395	288	342.5
ENSG00000272056.1	659	23.5	28	26.5	16	23.5
ENSG00000117262.19	62663	1360	995	1264	997	1154
ENSG00000146223.16	10310	2887.5	2830.83	2858	2091	2666.83
ENSG00000259687.4	3706	10	11	6	11	9.5
ENSG00000124818.16	50799	2	2	3.5	8	3.875
ENSG00000138316.11	89936	1200.5	779.5	939.5	713	908.125
ENSG00000071205.12	340714	16879.7	12065.7	16936.2	14043.5	14981.3
ENSG00000213064.10	27084	3583.5	3338.5	3410.5	2529.5	3215.5
ENSG00000237827.1	400	43	30	34.5	29	34.125
ENSG00000256294.8	22642	902.5	667.5	793.5	589.5	738.25
ENSG00000226241.2	2080	12	8.5	11	6.5	9.5
ENSG00000237074.2	69171	284	196	340	209	257.25
ENSG00000115306.16	215130	15898.8	13384.7	16607.2	12644.8	14633.9
ENSG00000236968.1	3592	5	3	2	2	3
ENSG00000238008.1	224	5.5	7	12.5	5	7.5
ENSG00000120885.22	17784	404.5	447	560.5	380	448
ENSG00000224442.1	1433	6.5	1	2.5	6.5	4.125
ENSG00000156170.14	220923	3221.17	2598.33	3276.33	2484.5	2895.08
ENSG00000221909.3	12237	643.33	548	615.5	435.83	560.665
ENSG00000216316.1	582	29.5	25	18	25.5	24.5
ENSG00000231177.4	1328	46.5	25.5	47	40.83	39.9575
ENSG00000166135.14	30927	2861.75	2293.33	2808.67	2186.92	2537.67
ENSG00000159140.23	34444	9104.17	7704.5	8291	6469	7892.17
ENSG00000279294.1	2059	12	9	22.5	5.5	12.25
ENSG00000272375.1	645	7.5	8.5	6	2	6
ENSG00000248533.1	13563	4	1	3	1	2.25
ENSG00000183662.12	541375	57.5	41	58.5	51	52
ENSG00000267039.1	21869	107	77	117.5	97.5	99.75
ENSG00000253093.1	121	3	2	3.5	4	3.125
ENSG00000273024.7	70866	50.03	46.33	37.03	27.03	40.105
ENSG00000260252.1	2587	166	119.5	139.5	119.5	136.125
ENSG00000224481.4	48744	9	9.25	9.83	7.5	8.895
ENSG00000204006.11	45866	28	32	26	23	27.25
ENSG00000291342.1	13022	13.33	3	8.67	3	7
ENSG00000200152.1	104	13	14.5	11	11.5	12.5
ENSG00000226807.7	73402	20.5	11.5	5	8.5	11.375
ENSG00000232031.1	11632	163	157	199	172	172.75
ENSG00000207550.1	70	13.17	8.33	7	12.67	10.2925
ENSG00000162877.13	22108	32.83	18.33	28.5	15.5	23.79
ENSG00000259521.1	11087	276.5	194.67	245.5	233.83	237.625
ENSG00000197882.3	910	34.17	23.33	33	21.17	27.9175
ENSG00000115271.11	52756	204	160	211.5	172.5	187
ENSG00000005194.15	19234	1150	943	1102	904	1024.75
ENSG00000168852.14	42057	84.67	58	67	54	65.9175
ENSG00000133302.13	120768	1121	771.5	1012.5	794	924.75
ENSG00000237292.1	7725	2	4	3	3	3
ENSG00000166454.10	11509	781	735	750.83	563	707.458
ENSG00000265749.6	15766	796.32	813.16	876.74	690.99	794.302
ENSG00000259649.4	13587	4011.86	3232.03	4133.94	3094.54	3618.09
ENSG00000065526.13	104362	6911.5	4990.5	6124	5121.83	5786.96
ENSG00000289394.1	701	20	21.5	30	15.5	21.75
ENSG00000223984.1	1695	25	21	27	21.5	23.625
ENSG00000244451.1	287	41.5	21	27	28.5	29.5
ENSG00000197181.12	82253	48	40	25	29.5	35.625
ENSG00000258312.1	179432	1	1	6	3	2.75
ENSG00000040341.18	327340	3251.83	2473.66	3158.16	2814.5	2924.54
ENSG00000288592.2	155	4.87	4	3.73	2.87	3.8675
ENSG00000237788.1	1961	46.5	36	54	42.5	44.75
ENSG00000200388.1	112	1.5	1.5	3	2.5	2.125
ENSG00000141295.14	3598	117	109.5	133.5	90	112.5
ENSG00000132801.7	21509	346	276	328	234	296
ENSG00000205730.7	7698	1946	1803.33	1734.83	1367.66	1712.95
ENSG00000163945.19	50299	1321	1094	1253	891.5	1139.88
ENSG00000279086.1	2278	21.25	15.75	16.75	8.5	15.5625
ENSG00000232977.7	21937	1399	1091	993	902.5	1096.38
ENSG00000248967.1	481	5.5	3.5	8	2	4.75
ENSG00000244165.2	3680	166.67	145.67	132.67	127.83	143.21
ENSG00000187889.13	100908	11.5	17	8	13	12.375
ENSG00000202514.1	108	11.5	7.5	14	21.5	13.625
ENSG00000234358.1	767	7	11.5	9.5	7.5	8.875
ENSG00000277466.1	67	6	1	3.5	3	3.375
ENSG00000109321.11	9870	6	6	5	3	5
ENSG00000259546.1	52678	24611.5	19332.8	23658.2	18248.4	21462.7
ENSG00000215795.2	1670	64.5	54	39	49	51.625
ENSG00000052841.16	136014	9041.42	6604.42	8126.92	6565.83	7584.65
ENSG00000283509.1	100	3.5	4	2.5	5.5	3.875
ENSG00000271215.1	1549	37	34.5	40	29.5	35.25
ENSG00000106608.17	50518	2365	1525.83	1797.5	1541	1807.33
ENSG00000170222.12	13965	322.5	281.67	351.67	290.17	311.503
ENSG00000264982.1	2904	5.5	2	6	2.83	4.0825
ENSG00000238086.5	3613	83	56.5	70	71.5	70.25
ENSG00000275580.1	647	13.67	9.33	7.33	6.67	9.25
ENSG00000231561.2	14877	3	5	2	7	4.25
ENSG00000224668.1	3109	24	20.5	38.5	28	27.75
ENSG00000261610.1	1782	10	6	6	4	6.5
ENSG00000280376.1	485	19	13.5	16.5	20	17.25
ENSG00000114316.13	63569	4118.33	2947.5	3443.33	2901.83	3352.75
ENSG00000099901.18	11418	480	490	498.5	359.5	457
ENSG00000236226.1	1251	2.5	3.5	3	1.5	2.625
ENSG00000132017.11	8941	269	264	303.5	287.5	281
ENSG00000249274.1	1006	3.5	3	2	1	2.375
ENSG00000244050.3	7112	24.08	15.83	14	11	16.2275
ENSG00000290077.1	613	6.33	3.67	4.92	4	4.73
ENSG00000132781.21	11731	195.83	201	221	185	200.708
ENSG00000143862.8	11340	1043	917.5	937	762.5	915
ENSG00000266245.1	84	15	6.5	12	14	11.875
ENSG00000291094.2	54509	99.33	92	94.5	62	86.9575
ENSG00000208023.3	82	3	2	1	1.5	1.875
ENSG00000228828.1	2377	31	19.5	23.5	14	22
ENSG00000284994.1	2986	79.5	60	67.5	61.5	67.125
ENSG00000163285.8	88286	3	1	1	5	2.5
ENSG00000255445.1	676	18.5	20.5	25	24.5	22.125
ENSG00000138442.11	140538	1647.83	1284.5	1471.5	1150.83	1388.66
ENSG00000160972.10	24153	348	319.83	321.67	316.67	326.543
ENSG00000170684.10	4979	34	24	30.5	26	28.625
ENSG00000159496.15	11041	235.14	205	210.83	160.58	202.888
ENSG00000213055.3	676	29.5	17.5	21	21.5	22.375
ENSG00000177943.14	9857	492.33	475.5	501.67	356.67	456.543
ENSG00000147234.11	155604	22	21.5	28.5	32	26
ENSG00000271415.1	236	4	4	3.5	2.5	3.5
ENSG00000118257.17	116144	7094	5828	8103.5	5966	6747.88
ENSG00000111305.19	20152	56.5	47.17	45.17	42	47.71
ENSG00000288674.1	117362	700.42	549.42	665.33	556.83	618
ENSG00000234041.1	171	13	20	17	16	16.5
ENSG00000140525.20	73317	1486.67	1147	1481	1104.5	1304.79
ENSG00000286339.1	11181	187.5	145.5	197.5	161.5	173
ENSG00000100211.12	17219	763.67	525.23	677.67	526.5	623.267
ENSG00000179583.21	76800	832	617	719.17	645.5	703.417
ENSG00000172765.19	245920	6399.5	4834.5	6478	5516.5	5807.12
ENSG00000287153.1	3933	13	12	11.5	20.5	14.25
ENSG00000268970.1	1189	22.5	12.5	9	14	14.5
ENSG00000167548.18	41820	2541.83	2334.33	2581.83	2033.92	2372.98
ENSG00000212135.1	111	2.5	2	4.5	3.5	3.125
ENSG00000134897.14	42415	1051.5	853.5	898	729.33	883.083
ENSG00000272758.7	26981	1993	1544	1898	1550.5	1746.38
ENSG00000256514.1	22013	1376.98	976.32	1063.57	942.16	1089.76
ENSG00000228570.8	24140	980.83	905.5	929.83	727.33	885.873
ENSG00000286423.1	64789	1197.83	914	1149	810.5	1017.83
ENSG00000164961.16	67560	4088	3431	4248	3256.5	3755.88
ENSG00000272656.1	348	24	26.5	21.33	18.5	22.5825
ENSG00000274677.1	612	32.5	20	24	18	23.625
ENSG00000286411.1	3577	36	25	43.5	37.5	35.5
ENSG00000290644.1	18817	54.5	38.5	45.5	22.5	40.25
ENSG00000223062.1	106	4	3	3	5.5	3.875
ENSG00000258068.2	13627	52.5	36	76.5	59.33	56.0825
ENSG00000175202.6	10385	3	3.5	10	1	4.375
ENSG00000213540.3	493	17	12.5	18	6.5	13.5
ENSG00000287536.1	4069	25	31	57	65.5	44.625
ENSG00000229983.1	22053	9.5	2	15	2	7.125
ENSG00000131386.20	57313	977	976	1206	822.67	995.417
ENSG00000168610.16	75217	15058.3	11569	14818.7	13012.2	13614.5
ENSG00000196440.12	115173	2275.5	1625	1984.5	1557.5	1860.62
ENSG00000173334.4	8046	1027	962	1096	882	991.75
ENSG00000171865.10	16904	1035.67	990.17	1083.17	827.5	984.128
ENSG00000135519.8	19308	56.83	38.5	42.5	28.5	41.5825
ENSG00000268743.1	2449	65.5	52.5	58.5	55	57.875
ENSG00000276728.2	1745	121.5	89	106.5	62.5	94.875
ENSG00000276390.1	517	12	10.5	13.5	12.5	12.125
ENSG00000019995.6	46067	3010.5	2291	2786	2587	2668.62
ENSG00000278389.1	450	8	11	14	3	9
ENSG00000168071.22	17331	19.5	33.33	26	16	23.7075
ENSG00000155906.20	53261	5034	3699	4352	3633.5	4179.62
ENSG00000287805.1	5279	6	6.5	5	3	5.125
ENSG00000224389.9	20624	3	4.5	3	6	4.125
ENSG00000197226.13	45832	3115.5	2596	2880	2268.83	2715.08
ENSG00000289250.1	1033	4.67	1	3	2.67	2.835
ENSG00000055813.6	202183	1452	1222.5	1632.08	1300.67	1401.81
ENSG00000260926.3	21452	19.5	9	14.5	10.5	13.375
ENSG00000201346.2	212	2.5	3.5	2	6	3.5
ENSG00000290854.1	21155	627.83	525.91	595.64	419.7	542.27
ENSG00000233705.9	11945	10.5	11	11	7.5	10
ENSG00000235433.1	672	2	1	2	1	1.5
ENSG00000116151.14	70455	1207.5	945.33	1118.5	738	1002.33
ENSG00000263393.1	2079	103.58	77.67	92.33	79.17	88.1875
ENSG00000116459.11	13910	1767.5	1600	1739.5	1372	1619.75
ENSG00000239670.1	1282	12	11	5.5	6	8.625
ENSG00000260708.2	672	37	47	56	36	44
ENSG00000250186.3	1117	42.33	42.67	36.67	30.33	38
ENSG00000272009.1	2339	12.67	7.17	7.83	9.5	9.2925
ENSG00000111788.10	36007	244.5	198.5	294.5	218	238.875
ENSG00000257501.8	117515	10	6	8.5	4	7.125
ENSG00000167394.13	13398	601	533	572.5	416.5	530.75
ENSG00000227253.3	3186	499.5	456.5	490.5	384.5	457.75
ENSG00000275764.1	1861	92	79.5	72.5	62	76.5
ENSG00000173457.11	2465	258.5	337.33	327.67	228.67	288.042
ENSG00000166557.14	116321	2274.5	1779	1982	1694	1932.38
ENSG00000255418.6	48479	65.5	57	49	55	56.625
ENSG00000109472.14	137354	630.5	667.5	714	558.5	642.625
ENSG00000131037.15	15904	25	22	28	21	24
ENSG00000051825.15	91695	2241	1707.5	2101.5	1610.33	1915.08
ENSG00000170516.17	174419	4	2	5.33	1	3.0825
ENSG00000119013.10	14318	356.5	305	408	302.5	343
ENSG00000253042.1	118	3.5	1	7	5	4.125
ENSG00000066322.15	4677	543.33	539.33	559	465.33	526.748
ENSG00000066230.12	53994	245.5	192.83	226.83	160.67	206.458
ENSG00000250337.10	280158	837.5	628.5	570.5	498.5	633.75
ENSG00000188868.14	16244	130	93	138	100	115.25
ENSG00000237382.2	774	35.33	24.5	27.33	19.67	26.7075
ENSG00000136238.20	29441	5871.83	4887.5	5831	4501.5	5272.96
ENSG00000221063.3	92	15	15.5	19	13.5	15.75
ENSG00000062485.19	28693	1629.25	1437.08	1736.67	1263.75	1516.69
ENSG00000204147.11	77178	718.5	622	691.5	563.5	648.875
ENSG00000149260.18	59195	464	337.5	409.5	302.5	378.375
ENSG00000134058.12	42636	3576	3125	3844.5	3321	3466.62
ENSG00000143486.16	41174	1250.5	1006.5	1219.5	917.5	1098.5
ENSG00000222588.1	129	16	10.5	19.5	9.5	13.875
ENSG00000234405.2	31459	273.5	214	197	199	220.875
ENSG00000034713.8	11507	882.5	746	889.33	701.83	804.915
ENSG00000037241.7	11043	327.5	309.5	434	317	347
ENSG00000236724.1	3226	57.5	48	59	35.5	50
ENSG00000275720.1	630	7	1	1	6	3.75
ENSG00000136026.14	66399	3878	3862.5	4176	3025.17	3735.42
ENSG00000276700.1	153	2576.5	2418	2643	1811.5	2362.25
ENSG00000115461.5	23445	37	34	50	15	34
ENSG00000123562.18	12663	7306	6576	7309	5584.5	6693.88
ENSG00000230751.1	548	25.5	17.5	21.5	18	20.625
ENSG00000248434.1	30426	3	1	4	3	2.75
ENSG00000246082.4	3316	13	8	6	7	8.5
ENSG00000242170.3	299	2.5	6	11	5	6.125
ENSG00000283200.1	59	12	11	14.5	7.5	11.25
ENSG00000116815.16	56506	1384.5	1041	1296	1023.5	1186.25
ENSG00000273951.1	655	17	19	23.5	23	20.625
ENSG00000275552.1	3139	50	51.5	52	40	48.375
ENSG00000114480.13	271943	29017.3	23291.2	28366.2	24760.3	26358.8
ENSG00000115761.17	127641	5637	4170	5269.5	4652.5	4932.25
ENSG00000171853.16	105420	5618.5	3763.5	4657.5	3761.5	4450.25
ENSG00000197894.12	17824	5671.5	5531	6253.5	4703	5539.75
ENSG00000202079.1	107	5	1	6	4	4
ENSG00000131435.13	15759	1671.5	1423	1613	1332	1509.88
ENSG00000108578.15	43854	1600.17	1166.5	1462	1169	1349.42
ENSG00000189269.13	23870	63.5	54.5	70	36	56
ENSG00000147400.10	3764	200	206	203	141	187.5
ENSG00000233571.1	208813	1.5	5.5	4.5	2.5	3.5
ENSG00000196656.7	3125	26.5	18	28	23.5	24
ENSG00000200983.1	130	66.5	45.5	75	53	60
ENSG00000199942.1	75	16.5	11	15	6	12.125
ENSG00000270659.2	1690	15.5	12	11.5	6	11.25
ENSG00000144152.13	49834	669	516	616.5	424.5	556.5
ENSG00000091542.9	26877	3178	2407	2758	2227.5	2642.62
ENSG00000172175.16	83013	5664	4467.83	5283.16	4437.83	4963.21
ENSG00000163814.8	64146	39	30	40	23	33
ENSG00000202533.1	111	7.75	5.25	6.5	5.75	6.3125
ENSG00000241326.1	1428	26.17	25.5	27.5	14	23.2925
ENSG00000213062.5	14107	15	20	26	13	18.5
ENSG00000259933.6	3998	97.67	112.17	107.5	87.67	101.252
ENSG00000291121.1	38660	177.83	136.33	167.66	151.16	158.245
ENSG00000113569.16	82970	2229.5	1759	2190.5	1638	1954.25
ENSG00000100129.18	40540	3410	2802	3447.5	2735.5	3098.75
ENSG00000285984.1	9762	1	1	1	2	1.25
ENSG00000281120.1	37382	179.5	172.5	204	172.5	182.125
ENSG00000171148.14	13045	880.17	786.67	900.5	646.5	803.46
ENSG00000272991.1	431	24	23.5	15	14	19.125
ENSG00000174579.5	48325	5027.5	3537	4100.5	3461	4031.5
ENSG00000235450.1	176071	120.33	112.67	108	86	106.75
ENSG00000287551.1	26999	1.5	5.5	2	2.5	2.875
ENSG00000240305.1	838	9	9.5	18	6.5	10.75
ENSG00000147123.12	3396	197	167.5	165	155.5	171.25
ENSG00000230730.1	31259	5	3.5	5.5	1	3.75
ENSG00000282987.1	219576	21	16.33	22.5	22.83	20.665
ENSG00000024048.11	129477	4850	3545	4269.5	3590	4063.62
ENSG00000225857.5	2516	26	20	32	17	23.75
ENSG00000242252.2	1134	16.83	9	15.67	14.33	13.9575
ENSG00000277249.1	67	1.5	1	2	1.5	1.5
ENSG00000131669.10	12756	275	207	245	198	231.25
ENSG00000138678.11	69962	21	23	44	39.33	31.8325
ENSG00000279968.3	48442	129	82	110.5	84.5	101.5
ENSG00000257515.1	1204	17	10	15	11	13.25
ENSG00000105968.19	21297	2970	3226	3221.5	2220	2909.38
ENSG00000023608.5	34009	2091.33	1701.75	2046.08	1745.25	1896.1
ENSG00000203734.13	108160	454.5	346	460	380.5	410.25
ENSG00000267649.1	4957	51	34.5	24	29.5	34.75
ENSG00000267737.1	32070	175	126	181	151	158.25
ENSG00000114948.13	177596	613.5	519.5	545	461.5	534.875
ENSG00000185219.18	45966	2380	1808	2152.5	1698.5	2009.75
ENSG00000273265.1	1419	21	13	19	14	16.75
ENSG00000213977.8	5785	691.42	641.17	743.5	592.5	667.147
ENSG00000275710.1	206	4	3	3.5	3.5	3.5
ENSG00000290867.1	51960	147.5	130.5	146.33	91.33	128.915
ENSG00000180929.6	2119	12.5	8.5	12	11.5	11.125
ENSG00000184887.14	2561	155.5	143.5	153	102.5	138.625
ENSG00000256603.1	1299	17.83	16.5	22	15	17.8325
ENSG00000117877.11	4094	294.5	236	294	219.5	261
ENSG00000273240.1	598	11.5	7	18.5	12	12.25
ENSG00000205339.10	63476	9816.33	8191.83	8909	7688.5	8651.42
ENSG00000248564.1	487	22	11.33	17.67	18.5	17.375
ENSG00000006015.18	3653	66	61	75.5	57	64.875
ENSG00000223443.3	2415	29.5	13.5	25.33	18.5	21.7075
ENSG00000027869.12	10606	88	51.5	67.5	69	69
ENSG00000261143.2	17016	50.67	25.67	35	30.67	35.5025
ENSG00000223650.1	2387	12.5	7.5	16	12	12
ENSG00000169446.6	13442	800	717.5	797.5	591.5	726.625
ENSG00000105245.9	25068	3399.5	2257	2550.5	2429.83	2659.21
ENSG00000151116.17	59139	2800	2150	2591	2252.33	2448.33
ENSG00000258646.1	3763	193.5	145	171.5	153.5	165.875
ENSG00000261678.3	5918	5	5.5	7.5	7.5	6.375
ENSG00000084754.12	54038	3335.33	2693.5	3170.5	2586	2946.33
ENSG00000100097.12	4167	4199.67	4869	4296.5	3161	4131.54
ENSG00000138286.15	76386	1570.83	1179.17	1412.33	1108.5	1317.71
ENSG00000235159.2	2536	96.67	78.17	77.67	71.17	80.92
ENSG00000241720.2	49433	106	89.67	100.83	80.67	94.2925
ENSG00000234070.1	3923	13.5	8	13.5	9	11
ENSG00000127540.12	8305	359.5	286.67	344.5	251.5	310.543
ENSG00000196453.8	29700	1267	1119	1289	954	1157.25
ENSG00000145734.20	112170	5664.5	4331.5	5081	3844	4730.25
ENSG00000167880.8	22805	25.5	21.67	26.33	15.67	22.2925
ENSG00000273841.6	7988	795.33	630.67	763.5	651	710.125
ENSG00000249148.2	780	6	3	5	6	5
ENSG00000129484.14	14290	416.83	388.17	439.33	359.33	400.915
ENSG00000175643.10	132044	249.67	224.5	272.5	252	249.667
ENSG00000105193.9	2813	1818	2197	2253	1534	1950.5
ENSG00000273680.1	651	33	35.5	25	16	27.375
ENSG00000272195.1	1739	45	38	41.5	30.33	38.7075
ENSG00000167123.20	25601	1220.5	1165.5	1327.5	985	1174.62
ENSG00000138246.17	121531	7421.5	6281	7358	5943.5	6751
ENSG00000087085.16	6981	5	3	2.5	3	3.375
ENSG00000254793.1	1049	10	4	9	4	6.75
ENSG00000204681.11	78348	1109.5	920	1078	827.5	983.75
ENSG00000151151.6	76378	4371	3202.5	4270	3418.5	3815.5
ENSG00000091879.14	63778	512	367.83	573.17	497.5	487.625
ENSG00000165359.16	61852	286.5	187	238	182	223.375
ENSG00000164327.14	136483	8566.5	6539.5	7981.67	6992.5	7520.04
ENSG00000126005.17	76387	1360.33	1035.66	1202.99	949.66	1137.16
ENSG00000255525.1	8864	4	1	1	2	2
ENSG00000047579.20	140252	2801	1997	2465.5	2108	2342.88
ENSG00000284473.1	76	10	8.5	11.5	8	9.5
ENSG00000274390.1	66	1.67	4.33	1.67	3	2.6675
ENSG00000233643.2	39502	2	3	1	2	2
ENSG00000263893.2	1760	6	11	11	6	8.5
ENSG00000276571.1	394	31.5	13.75	11.5	12	17.1875
ENSG00000218483.1	267	7.33	6	10.33	7	7.665
ENSG00000286451.1	5746	12	16	7	12	11.75
ENSG00000127666.11	15781	2204	1821	1903	1652.5	1895.12
ENSG00000233693.1	5526	54	49	61.5	58	55.625
ENSG00000236778.8	102315	368.5	265.83	292.83	242.17	292.332
ENSG00000288997.2	1021	32.5	38	49	34.5	38.5
ENSG00000287584.1	1949	94	69	99	66	82
ENSG00000268705.1	554	4	4	3	4.5	3.875
ENSG00000171502.15	427711	781.75	678.33	738.5	595	698.395
ENSG00000090975.14	167611	3040	2058.5	2549	2028	2418.88
ENSG00000268992.1	764	25	25.5	33.5	26.5	27.625
ENSG00000079112.10	90142	80	62	58.5	54	63.625
ENSG00000251191.8	74188	3	3	6	5	4.25
ENSG00000208024.1	110	164.66	193.33	220.66	140	179.663
ENSG00000250303.6	91787	1115	805.33	1036.5	832	947.208
ENSG00000257509.1	1079	24.67	21	21.67	25.67	23.2525
ENSG00000233056.4	8828	127.5	103	117	98	111.375
ENSG00000101407.13	50455	2200	1688	2011	1573	1868
ENSG00000236536.2	4148	478	455	533.5	375	460.375
ENSG00000108551.5	1959	29	21	39	22	27.75
ENSG00000286133.2	255526	5	3.5	4	3	3.875
ENSG00000144567.11	9251	900.5	839	879	640.83	814.833
ENSG00000142655.13	158471	3905.33	2758	3474.5	2952.5	3272.58
ENSG00000187800.14	22732	8	2	11	10	7.75
ENSG00000279781.1	613	14.95	13.2	16.2	10.1	13.6125
ENSG00000242931.1	708	24	16.5	20.5	18	19.75
ENSG00000235269.2	165744	18.33	11.5	8	10	11.9575
ENSG00000125870.11	12604	1114.5	1004.5	1092	848.5	1014.88
ENSG00000127922.10	228255	4127	3271	4090	3380	3717
ENSG00000143850.16	158813	31.5	23	16	20	22.625
ENSG00000079102.17	148315	14849	12267	15589.5	11689.5	13598.8
ENSG00000201405.1	93	7.33	7	6	8	7.0825
ENSG00000287955.1	12552	11	7.5	12	10.5	10.25
ENSG00000230295.1	2274	83	49.5	68	59.5	65
ENSG00000129158.11	225000	1764.5	1193.5	1720	1459	1534.25
ENSG00000080618.17	51848	85.17	55	84.5	79	75.9175
ENSG00000286214.1	7947	99.5	75.83	81.5	61.5	79.5825
ENSG00000250041.3	15207	66.83	48.5	60.5	36.5	53.0825
ENSG00000228300.14	3715	134.5	131.5	127.5	106	124.875
ENSG00000139292.13	146513	196.5	144.5	242.5	199	195.625
ENSG00000004059.11	3315	166.33	174.83	172.5	128.17	160.458
ENSG00000174437.18	70338	23262	19671	23510.5	18543.1	21246.6
ENSG00000176018.13	13974	3194	2632	2782	2365	2743.25
ENSG00000274776.1	2599	5.5	5	3	4.5	4.5
ENSG00000290790.1	70968	11.17	17.5	13	5	11.6675
ENSG00000164823.11	26040	800.5	605	766.5	561	683.25
ENSG00000227354.7	21025	387.5	291.5	303	297	319.75
ENSG00000267131.1	38576	277.5	186.67	226.67	179.33	217.542
ENSG00000102226.10	15463	544	609	705	538	599
ENSG00000002919.15	20245	576.5	513	602	493	546.125
ENSG00000104290.11	80063	1	3	3	5	3
ENSG00000287219.1	1925	30	26	25.5	21	25.625
ENSG00000274021.1	2257	270	232	194	173.5	217.375
ENSG00000290727.1	56427	17.5	6.33	6.5	3.33	8.415
ENSG00000006652.15	58131	3568.67	2703.33	3045.5	2886.83	3051.08
ENSG00000260005.6	5277	69.5	60.5	60.5	35	56.375
ENSG00000234127.9	28973	4149.58	3400.08	4082	3073.5	3676.29
ENSG00000269688.1	771	121.5	107.5	132	82.5	110.875
ENSG00000115685.15	34077	1110.5	840	926	714	897.625
ENSG00000266228.1	83	4	2	4.5	6	4.125
ENSG00000266149.1	6215	87.5	77	108.5	83	89
ENSG00000073060.17	105813	231	144	205.5	139.5	180
ENSG00000274049.4	5797	251.67	240.33	282.83	201.5	244.082
ENSG00000280394.1	402	8.5	7.5	6.5	9	7.875
ENSG00000167178.17	38230	8	6	9	6	7.25
ENSG00000134825.16	24302	819.83	678.17	844	610	738
ENSG00000184162.15	2006	118	111.5	107.5	60	99.25
ENSG00000271199.1	11427	361.93	230.45	282.41	241.33	279.03
ENSG00000187024.15	34526	419.75	325.75	376.92	292	353.605
ENSG00000233044.1	11980	331.5	256.5	339	290	304.25
ENSG00000284922.2	30452	831.16	780.41	904.95	753.83	817.587
ENSG00000277512.1	73	90.83	58.5	86.33	74.67	77.5825
ENSG00000008226.20	84821	162	158.5	201	135.5	164.25
ENSG00000282508.2	48281	38.83	19.75	21	24	25.895
ENSG00000287367.2	73731	447	417	562	370	449
ENSG00000264840.1	281	1	1	1.5	2	1.375
ENSG00000237296.12	54426	314.95	221.78	299.58	230.17	266.62
ENSG00000237748.1	336	10.5	12.5	6.5	8.5	9.5
ENSG00000107036.12	147533	10839.8	8101.5	9453.33	9113.83	9377.12
ENSG00000255082.1	19479	11	7	15.5	10.5	11
ENSG00000257271.1	67002	210	180	203.83	175.33	192.29
ENSG00000287286.1	9548	173	128.83	143.5	101.33	136.665
ENSG00000272181.1	418	23.5	25	24	24.5	24.25
ENSG00000273890.1	484	6	9	7	5	6.75
ENSG00000182541.18	67842	1288.83	947.83	1255.17	1036	1131.96
ENSG00000170468.8	2462	169	156	153	108	146.5
ENSG00000237476.2	7591	52	41	47	31	42.75
ENSG00000246228.7	192332	12.33	18.42	8.83	5.67	11.3125
ENSG00000213809.9	19522	9.33	8	11.33	4	8.165
ENSG00000207608.3	97	6.67	2.67	5.67	4	4.7525
ENSG00000248415.1	1005	26.5	19	23.5	20	22.25
ENSG00000275964.2	2492	71	67.5	87	63	72.125
ENSG00000233603.1	247	15.5	7	10	15.5	12
ENSG00000132437.18	106970	1.5	1	1	3	1.625
ENSG00000251234.1	3514	83	42	60	56	60.25
ENSG00000180228.14	20221	2644.5	2091	2368.5	1892.5	2249.12
ENSG00000215837.7	27809	1214.33	891	1022.67	962.5	1022.62
ENSG00000232615.4	1499	23	16.33	14.33	11.67	16.3325
ENSG00000188649.16	126143	79.5	83.58	79.17	76.83	79.77
ENSG00000258942.1	40690	72	65.5	86.17	65.5	72.2925
ENSG00000124198.10	114983	6967.5	5582	6514	5428.5	6123
ENSG00000200942.1	100	8	4	2.75	5.75	5.125
ENSG00000207813.1	83	5	4.5	10.5	6.5	6.625
ENSG00000168594.15	148513	1	1	3	2	1.75
ENSG00000289100.1	1612	193	165.5	198.5	121.5	169.625
ENSG00000201724.1	92	9.5	10.5	12.5	17.5	12.5
ENSG00000277399.6	19386	34	22	37	31	31
ENSG00000122490.19	49238	1701.5	951	1244	1127	1255.88
ENSG00000286162.4	172272	4906.33	4208.5	5101.33	4111.17	4581.83
ENSG00000025772.8	18268	527	370	437.5	368.5	425.75
ENSG00000182674.6	401125	119	141	165.5	154	144.875
ENSG00000115353.11	153058	357.83	301.5	383.5	297.5	335.082
ENSG00000278151.1	119	7	5.5	10	9.5	8
ENSG00000130653.16	90451	242	154.5	237	173	201.625
ENSG00000233327.12	6390	63	61.67	74.17	41.33	60.0425
ENSG00000168159.15	12518	1000	881	967.5	726	893.625
ENSG00000286724.1	76039	750.5	569.5	773	551	661
ENSG00000243260.3	299	25	17	17	20	19.75
ENSG00000201619.1	141	12.67	3	3.83	3.5	5.75
ENSG00000189171.15	12574	692.67	487	565.92	614.08	589.917
ENSG00000285560.1	1221	14.67	11	16.67	13.33	13.9175
ENSG00000170396.9	340964	255.5	272	286	220	258.375
ENSG00000172292.15	318886	5113.5	3994.5	5350.5	4392.83	4712.83
ENSG00000133111.4	9883	622	452	495	460	507.25
ENSG00000279095.1	2028	140	102.25	119	109	117.562
ENSG00000217643.1	482	19	14	18	18.5	17.375
ENSG00000233654.2	34922	309.5	255	293	244.5	275.5
ENSG00000120008.16	58220	3062	2436	2875.5	2412.5	2696.5
ENSG00000090889.12	130783	1542	1188.5	1482	1100.5	1328.25
ENSG00000142168.15	9266	1334	1252.5	1472.5	1024.5	1270.88
ENSG00000233184.9	64670	1316.5	998	1099	973.5	1096.75
ENSG00000289579.1	1318	203	139.5	177.5	153.5	168.375
ENSG00000163915.7	17260	221.5	134.5	188.5	223.5	192
ENSG00000273336.1	533	4.5	4	6	2	4.125
ENSG00000145284.12	169258	2071	1645.5	2219.5	1522.5	1864.62
ENSG00000243723.3	296	2	3	2.5	1.5	2.25
ENSG00000084652.16	18611	5041	3770	4277.5	3742.5	4207.75
ENSG00000230470.1	4024	58	38	49.5	45	47.625
ENSG00000235347.1	1219	26	21.5	32.5	32.5	28.125
ENSG00000136867.11	13165	670.5	504.5	644	481	575
ENSG00000169599.13	41516	872	735	808	689	776
ENSG00000105668.8	11965	19	15	24	11.5	17.375
ENSG00000246334.3	9480	241	216.5	248.5	208.5	228.625
ENSG00000287238.1	8309	1	1.5	2.5	1	1.5
ENSG00000288808.1	597	66	50.5	70	44	57.625
ENSG00000207956.1	98	9	6.5	4	10	7.375
ENSG00000085719.13	47064	1720.5	1555.5	1722.5	1373	1592.88
ENSG00000245614.6	54414	142	93.5	111.5	100	111.75
ENSG00000288716.1	84	10	6	6	6	7
ENSG00000223831.1	8379	21.5	19	24	14.5	19.75
ENSG00000213315.5	459	3.5	2.5	5.5	3	3.625
ENSG00000121101.16	135378	75.33	69.5	62.33	71	69.54
ENSG00000104879.5	16463	13.25	9	4	4	7.5625
ENSG00000225886.3	33596	15.5	12.5	21.5	14.5	16
ENSG00000163431.14	50093	1071.5	864	1102.5	859.33	974.333
ENSG00000280837.1	2306	3.5	2	3.5	1.5	2.625
ENSG00000253968.2	67651	6.5	8	8	3	6.375
ENSG00000140326.13	13585	511	399.5	511	408.5	457.5
ENSG00000246451.2	1654	228.33	164	184	155.66	182.998
ENSG00000165275.10	25170	743.24	560.08	719.52	549.16	643
ENSG00000237003.1	321	4.5	2	6.5	4.5	4.375
ENSG00000132664.13	17771	912.5	798.5	965.5	780.5	864.25
ENSG00000131849.14	7340	506	408.5	437	344.33	423.957
ENSG00000172954.14	197000	1405	1170	1480	1299	1338.5
ENSG00000272733.1	2980	7.5	9	5	2	5.875
ENSG00000291283.1	12477	442.33	329.83	431.33	335.83	384.83
ENSG00000256972.1	6686	41.5	34	52.67	49.83	44.5
ENSG00000171497.5	14270	881	723.5	871.5	673	787.25
ENSG00000272108.1	2086	5.5	7.5	10	2.5	6.375
ENSG00000233250.1	311	8	7	9	6	7.5
ENSG00000261632.1	68060	743.83	554	728.17	608	658.5
ENSG00000275910.1	563	144	106	97	90	109.25
ENSG00000100697.17	71783	6138	5025	6000	4822	5496.25
ENSG00000172216.6	1839	2215.5	2108.5	1889	1544.5	1939.38
ENSG00000244754.9	106469	11317.5	8333.5	9361.5	7919	9232.88
ENSG00000069702.11	225993	32858	27922	35841	26655	30819
ENSG00000251867.4	2139	27.83	29.83	31.33	26.5	28.8725
ENSG00000272507.1	100	6.5	1	2.5	2.5	3.125
ENSG00000142327.13	15569	517.5	446.5	563.5	350	469.375
ENSG00000231113.2	7997	348.5	312	310.5	270	310.25
ENSG00000290121.1	895	11	9	12	15	11.75
ENSG00000198092.6	76672	3.83	3	3	1.17	2.75
ENSG00000281974.1	1199	3.5	2	1	2	2.125
ENSG00000184497.13	57770	242	209	208	139.5	199.625
ENSG00000175538.11	12889	4.5	4	6.33	5.33	5.04
ENSG00000227712.3	97603	213.5	149	173.5	173	177.25
ENSG00000133247.14	8269	81	78	71	57	71.75
ENSG00000101608.13	8756	4350.17	4374.83	4950.83	3693.5	4342.33
ENSG00000215930.1	86	2	1	3.5	1.5	2
ENSG00000258920.1	2440	6.33	7.33	7.67	7	7.0825
ENSG00000286675.1	39208	20.33	5	21	10.5	14.2075
ENSG00000183250.13	7128	116	97.5	123	80	104.125
ENSG00000154079.6	22653	363.5	307	312	252	308.625
ENSG00000239857.7	19883	284.33	243.83	248.33	198.33	243.705
ENSG00000232149.1	793	60.5	67.5	59	41	57
ENSG00000226856.9	90123	45.83	21.33	37.67	23.5	32.0825
ENSG00000148399.13	24482	936	732	773	697.5	784.625
ENSG00000230523.1	20495	3	1	4	1	2.25
ENSG00000230658.2	5490	80	91	87	58	79
ENSG00000120332.17	80243	2	2	4	5	3.25
ENSG00000230435.1	7124	3.67	1.67	3.33	3.33	3
ENSG00000110435.13	104763	3507.5	2664.5	3079.5	2835.5	3021.75
ENSG00000243715.1	26651	88	70.5	65.5	64.5	72.125
ENSG00000208003.1	96	46	37	52	51.5	46.625
ENSG00000112739.17	43717	3879.33	3095.5	3655	3182.5	3453.08
ENSG00000141736.14	42513	982.5	879	1016	817.83	923.833
ENSG00000115875.19	7896	2569	2416.5	2698.5	2183	2466.75
ENSG00000189337.17	1225252	10520	7787	9419	7445	8792.75
ENSG00000123159.16	18390	1354.5	1041.5	1179.5	977.5	1138.25
ENSG00000252355.1	266	21	9	16	10.5	14.125
ENSG00000113838.13	24477	896	654	730.5	658	734.625
ENSG00000237232.9	45937	335.5	315.5	337	264.5	313.125
ENSG00000228137.1	793	10.33	7.33	8.67	9.67	9
ENSG00000287336.1	2789	2	1	7	2	3
ENSG00000144357.18	256678	7412.5	5581.5	6441.5	5862	6324.38
ENSG00000143971.9	14768	1711.5	1411.5	1574.83	1235	1483.21
ENSG00000289532.2	1826	43.5	48.5	59	36.5	46.875
ENSG00000170653.19	118555	2174.73	1636.15	1984.98	1651.4	1861.82
ENSG00000196376.11	410413	19.5	22	22	32	23.875
ENSG00000260017.1	9099	770	655	578	435.25	609.562
ENSG00000274259.2	17091	340	313.67	350	278	320.418
ENSG00000131797.14	5414	5	7.17	4.67	4	5.21
ENSG00000269984.1	3143	402.5	338	372.5	303.5	354.125
ENSG00000227172.2	20594	39	38	38	23	34.5
ENSG00000286450.1	8441	4	1	1	3	2.25
ENSG00000238719.1	64	7.5	5.5	6.5	4	5.875
ENSG00000233558.1	623	12.33	9	10.5	8.33	10.04
ENSG00000263164.1	1036	7	3	4.5	5.5	5
ENSG00000261775.1	27358	122.83	79.67	103.92	77.25	95.9175
ENSG00000234890.1	5349	16.5	10.5	13	15	13.75
ENSG00000287494.1	3958	96.5	76.5	83.33	53	77.3325
ENSG00000285848.1	39484	1488	1300.5	1860.67	1418.33	1516.88
ENSG00000163624.6	68208	55	53	49	51	52
ENSG00000254949.1	207	4	4.33	3.67	2.67	3.6675
ENSG00000144579.9	8806	1180	1162.5	1143.5	788	1068.5
ENSG00000121542.12	72210	2783	1976.5	2331	1958.5	2262.25
ENSG00000178971.17	23244	331.5	284.5	356	276.5	312.125
ENSG00000249412.1	805	5	4.5	9.5	8	6.75
ENSG00000287259.1	6196	3	7	8	5	5.75
ENSG00000136854.25	116658	2567.92	1898.75	2125.42	1665	2064.27
ENSG00000202345.1	113	29.5	21	31.5	23.5	26.375
ENSG00000232894.1	17718	8.67	3.83	4.67	2.17	4.835
ENSG00000259520.6	43322	13.5	7.5	11	10	10.5
ENSG00000129167.10	28715	25.5	26	32	30.5	28.5
ENSG00000016402.14	45210	184	151	175	136	161.5
ENSG00000153560.12	53036	3499	2707	3153.5	2796	3038.88
ENSG00000166986.15	42125	4110.25	3999.83	4541	3525	4044.02
ENSG00000091436.17	192581	7062.83	5700.5	7016.5	5696.5	6369.08
ENSG00000107581.14	47148	12403.3	10490.5	11746	9844.5	11121.1
ENSG00000265396.1	66	24.5	19.5	18.5	19.5	20.5
ENSG00000174417.3	34981	30	18	54	29	32.75
ENSG00000286138.3	5634	62	59	63	52	59
ENSG00000289026.1	767	12.5	5	15.5	12.5	11.375
ENSG00000136152.15	71804	6453	4877.5	5853	5315	5624.62
ENSG00000206799.1	121	106.17	118	107.33	90.17	105.417
ENSG00000173376.14	37409	1582.5	1217.5	1396.5	997	1298.38
ENSG00000204338.9	2711	2	3.5	3.5	2	2.75
ENSG00000225831.1	458	1	1	1	2	1.25
ENSG00000115009.13	11826	6	4	8	6	6
ENSG00000120500.19	13536	109.5	77	87	65.5	84.75
ENSG00000232643.2	6849	9	3.5	6.5	4.5	5.875
ENSG00000288762.1	20789	2	3	2	1	2
ENSG00000239523.8	59426	2989	2402	2989.83	2380.83	2690.42
ENSG00000158615.10	15396	3872	3275.33	3368.83	2829.83	3336.5
ENSG00000119812.20	66604	3528.5	2705.83	3024.67	2608	2966.75
ENSG00000147364.17	71540	2151.5	1875	2368.5	1743.5	2034.62
ENSG00000280832.3	14706	377.5	265.5	358	247	312
ENSG00000157837.16	141849	3960	2976	3684.5	3175	3448.88
ENSG00000158828.8	18054	977.17	827.67	1000.5	769.33	893.667
ENSG00000234160.1	1150	132	124	98	121	118.75
ENSG00000006282.22	12795	250	255.5	353.5	222	270.25
ENSG00000178700.9	15554	396	406.5	425	327.33	388.707
ENSG00000231132.1	913	20	24.5	30	33	26.875
ENSG00000233847.1	2084	63.5	49.5	44.5	33	47.625
ENSG00000243243.5	89968	76.25	51.92	58.83	56.33	60.8325
ENSG00000196811.13	8424	183	163	178	135.5	164.875
ENSG00000141682.12	4310	1077	1123	1018	812	1007.5
ENSG00000205133.12	134142	1158	923.5	1022.5	840	986
ENSG00000258185.2	239421	564.17	512.67	596.17	528.17	550.295
ENSG00000113108.20	6514	229.83	204.33	253.33	169.83	214.33
ENSG00000251665.1	4647	1	1	1	1	1
ENSG00000273487.1	1471	3	6	6	1	4
ENSG00000278496.1	745	11.5	4.5	11.5	7	8.625
ENSG00000260231.2	2457	53	47	49	41	47.5
ENSG00000106328.10	10736	54.33	58.83	58	41.17	53.0825
ENSG00000206034.2	7375	11.5	12	14.5	7.5	11.375
ENSG00000147689.17	31120	7	6	6.5	7	6.625
ENSG00000133103.17	136039	2031	1518.5	1571.5	1536	1664.25
ENSG00000268095.1	12439	243.83	200.33	224.92	177.83	211.728
ENSG00000175602.4	963	387	334.5	293	235	312.375
ENSG00000198546.15	4249	47.67	55	65.17	40.5	52.085
ENSG00000289152.2	753	6	3	6	8	5.75
ENSG00000166439.6	93565	6330.67	4829.33	5815.67	4983.83	5489.88
ENSG00000140451.13	10037	210	182	173	125	172.5
ENSG00000241738.1	1951	13	14	15.5	15	14.375
ENSG00000172757.13	39005	1149.67	1349.33	1351.83	911.37	1190.55
ENSG00000055163.21	129517	626	517.33	598.5	488.83	557.665
[truncated: 31,953 more rows]
